# Supplementary material for: Disentangling specific and unspecific components of innate immune memory in a copepod–tapeworm system
Source: Front Immunol. 2024 Jan 29;15:1307477. doi: 10.3389/fimmu.2024.1307477 (PMC10859752; doi:10.3389/fimmu.2024.1307477)
Supplement: Supplementary file 1 [file Table_1.xlsx]

## Sheet: Table S1
Table S1: Proportion of infection success in primary and secondary infection
				Proportion of infection success
Experiment	Parasite family	Experimental group	Outcome group	Primary Infection	Secondary Infection
1	IBB1	IBB1xIBB1	hom-inf	0.438832	0.49254
		IBB4xIBB1	het-inf	0.436856	0.658401
	IBB4	IBB4xIBB4	hom-inf	0.356588	0.597036
		IBB1xIBB4	het-inf	0.425014	0.661556
2	IBB17	IBB17xIBB17	hom-inf	0.505682	0.460227
		IBB18xIBB17	het-inf	0.584647	0.668599
	IBB18	IBB18xIBB18	hom-inf	0.592033	0.554945
		IBB17xIBB18	het-inf	0.551634	0.659477
3	IBB7	IBB7xIBB7	hom-inf	0.591297	0.659573
		IBB8xIBB7	het-inf	0.548036	0.707256
	IBB8	IBB8xIBB8	hom-inf	0.607294	0.65936
		IBB7xIBB8	het-inf	0.566089	0.749724
4	IBB18	IBB18xIBB18	hom-inf	0.463768	0.473085
		IBB20xIBB18	het-inf	0.675325	0.695887
	IBB20	IBB20xIBB20	hom-inf	0.70202	0.623737
		IBB18xIBB20	het-inf	0.415789	0.693421
