# Supplementary material for: Disentangling specific and unspecific components of innate immune memory in a copepod–tapeworm system
Source: Front Immunol. 2024 Jan 29;15:1307477. doi: 10.3389/fimmu.2024.1307477 (PMC10859752; doi:10.3389/fimmu.2024.1307477)
Supplement: Supplementary file 2 [file Table_2.xlsx]

## Sheet: sheet1
Table S2: Number of reads for each RNA Seq sample.
Sample ID	Group	Alias group	Alias name	Parasite family	Replicate	Raw reads	Parasite reads	Clean reads
S1	Untreated Control	sham1	s.s_1	NA	#1	18338120	5188	18332932
S2	Untreated Control	sham1	s.s_2	NA	#2	18017898	2496	18015402
S3	Untreated Control	sham1	s.s_3	NA	#3	17400291	3341	17396950
S4	Untreated Control	sham2	s.s_4	NA	#1	18625241	3227	18622014
S5	Untreated Control	sham2	s.s_5	NA	#2	18065133	4004	18061129
S6	Untreated Control	sham2	s.s_6	NA	#3	17766492	5307	17761185
E4	Specific Immunity	hom_non_inf	hom.7n.7n_1	7	#1	18311419	2370	18309049
E5	Specific Immunity	hom_non_inf	hom.7n.7n_2	7	#2	18498932	343612	18155320
E6	Specific Immunity	hom_non_inf	hom.7n.7n_3	7	#3	15426102	2309	15423793
G4	Specific Immunity	hom_non_inf	hom.8n.8n_1	8	#1	18402090	188640	18213450
G5	Specific Immunity	hom_non_inf	hom.8n.8n_2	8	#2	18238594	2739	18235855
G6	Specific Immunity	hom_non_inf	hom.8n.8n_3	8	#3	18159735	2094	18157641
A4	Specific Immunity	hom_non_inf	hom.17n.17n_1	17	#1	15206823	4034	15202789
A5	Specific Immunity	hom_non_inf	hom.17n.17n_2	17	#2	19072045	5681	19066364
A6	Specific Immunity	hom_non_inf	hom.17n.17n_3	17	#3	18848133	2066	18846067
C4	Specific Immunity	hom_non_inf	hom.18n.18n_1	18	#1	17906392	3562	17902830
C5	Specific Immunity	hom_non_inf	hom.18n.18n_2	18	#2	18433001	3999	18429002
C6	Specific Immunity	hom_non_inf	hom.18n.18n_3	18	#3	18572970	4431	18568539
H4	Unspecific Immunity	het_not_inf	het.8n.7n_1	7	#1	18862258	2261	18859997
H5	Unspecific Immunity	het_not_inf	het.8n.7n_2	7	#2	18367565	202952	18164613
H6	Unspecific Immunity	het_not_inf	het.8n.7n_3	7	#3	18554147	4255	18549892
F4	Unspecific Immunity	het_not_inf	hom.7n.8n_1	8	#1	16779465	2450	16777015
F5	Unspecific Immunity	het_not_inf	hom.7n.8n_2	8	#2	18237184	797526	17439658
F6	Unspecific Immunity	het_not_inf	hom.7n.8n_3	8	#3	17896185	3854	17892331
D4	Unspecific Immunity	het_not_inf	het.18n.17n_1	17	#1	17248567	2120	17246447
D5	Unspecific Immunity	het_not_inf	het.18n.17n_2	17	#2	18397347	2168	18395179
D6	Unspecific Immunity	het_not_inf	het.18n.17n_3	17	#3	18943700	2442	18941258
B4	Unspecific Immunity	het_not_inf	het.17n.18n_1	18	#1	17005509	2753	17002756
B5	Unspecific Immunity	het_not_inf	het.17n.18n_2	18	#2	17987390	5090	17982300
B6	Unspecific Immunity	het_not_inf	het.17n.18n_3	18	#3	18009894	148894	17861000
E1	Infection Control	hom_inf	hom.7n.7i_1	7	#1	18868624	208287	18660337
E2	Infection Control	hom_inf	hom.7n.7i_2	7	#2	18596244	137310	18458934
E3	Infection Control	hom_inf	hom.7n.7i_3	7	#3	18285014	1271865	17013149
G1	Infection Control	hom_inf	hom.8n.8i_1	8	#1	17681227	282447	17398780
G2	Infection Control	hom_inf	hom.8n.8i_2	8	#2	14727177	238465	14488712
G3	Infection Control	hom_inf	hom.8n.8i_3	8	#3	18577811	215437	18362374
A1	Infection Control	hom_inf	hom.17n.17i_1	17	#1	17540953	597622	16943331
A2	Infection Control	hom_inf	hom.17n.17i_2	17	#2	18243478	424926	17818552
A3	Infection Control	hom_inf	hom.17n.17i_3	17	#3	18590497	466091	18124406
C1	Infection Control	hom_inf	hom.18n.18i_1	18	#1	17539565	372989	17166576
C2	Infection Control	hom_inf	hom.18n.18i_2	18	#2	27125745	627705	26498040
C3	Infection Control	hom_inf	hom.18n.18i_3	18	#3	18531458	420643	18110815
H1	Infection Control	het_inf	het.8n.7i_1	7	#1	18752774	489089	18263685
H2	Infection Control	het_inf	het.8n.7i_2	7	#2	18820452	448142	18372310
H3	Infection Control	het_inf	het.8n.7i_3	7	#3	17495784	509290	16986494
F1	Infection Control	het_inf	hom.7n.8i_1	8	#1	17720556	280762	17439794
F2	Infection Control	het_inf	hom.7n.8i_2	8	#2	19685678	213876	19471802
F3	Infection Control	het_inf	hom.7n.8i_3	8	#3	17874014	274218	17599796
D1	Infection Control	het_inf	het.18n.17i_1	17	#1	18075824	499111	17576713
D2	Infection Control	het_inf	het.18n.17i_2	17	#2	18102779	494396	17608383
D3	Infection Control	het_inf	het.18n.17i_3	17	#3	19504520	425015	19079505
B1	Infection Control	het_inf	het.17n.18i_1	18	#1	19142116	401156	18740960
B2	Infection Control	het_inf	het.17n.18i_2	18	#2	18696000	310191	18385809
B3	Infection Control	het_inf	het.17n.18i_3	18	#3	18166556	35000	18131556
Grey highlighted: Excluded samples from exposed-but-not-infected groups due to high numbers of mapped reads to avoid uncertainty
