# Supplementary material for: Disentangling specific and unspecific components of innate immune memory in a copepod–tapeworm system
Source: Front Immunol. 2024 Jan 29;15:1307477. doi: 10.3389/fimmu.2024.1307477 (PMC10859752; doi:10.3389/fimmu.2024.1307477)
Supplement: Supplementary file 3 [file Table_3.xlsx]

## Sheet: Specific Immunity
Table S3: Modular expression for heatmap
Transcripts	Module expression																Average expression					PreferredName	BLAST+/UniProt by Trinotate	BlastKoala
	s.s_1	s.s_2	s.s_3	s.s_4	s.s_5	s.s_6	hom.7n.7n_1	hom.7n.7n_3	hom.8n.8n_2	hom.8n.8n_3	hom.17n.17n_1	hom.17n.17n_2	hom.17n.17n_3	hom.18n.18n_1	hom.18n.18n_2	hom.18n.18n_3	sham	hom-non-inf.7	hom-non-inf.8	hom-non-inf.17	hom-non-inf.18		Description	KO	BRITE hierarchies
TRINITY_DN10064_c0_g1_i1	-2.48413	-1.03484	-1.08302	0.971755	0.332995	0.364405	-0.0616204	0.270903	0.719782	1.05429	-1.10468	1.28328	0.592769	-0.100671	-0.320497	0.599281	-0.488806	0.104642	0.887037	0.257121	0.0593711	CLIC	Chloride intracellular channel exc-4	K05022	signaling and cellular processes
TRINITY_DN1010_c4_g1_i2	-1.35875	0.507041	-1.63651	-0.19111	1.21074	-0.568073	-0.181511	0.393426	1.9969	1.36381	0.124526	-0.807114	0.829936	-0.38013	-0.717615	-0.585574	-0.339443	0.105958	1.68036	0.0491158	-0.561107	.		K23961
TRINITY_DN10452_c1_g1_i3	-1.10853	0.266485	-1.18842	-2.10409	0.490798	-0.788462	-0.418636	1.14788	0.751965	1.42983	0.409637	1.26199	-0.254944	-0.750049	0.693902	0.160634	-0.738703	0.364623	1.0909	0.472229	0.0348292	.
TRINITY_DN10878_c0_g1_i1	-1.27303	0.205976	-0.876216	-1.20015	-0.0856562	-1.06264	-0.651197	2.1797	0.288502	2.09821	0.316273	0.0913387	-0.0628755	0.182963	-0.370746	0.219535	-0.715284	0.764252	1.19336	0.114912	0.0105837	MYH6	Myosin heavy chain, muscle	K17751
TRINITY_DN10900_c0_g1_i5	-2.76417	-1.33837	0.471088	0.349508	0.444202	1.11892	-0.419351	0.39175	0.674371	0.74496	0.746765	-0.425792	-0.160855	-0.613606	-0.313149	1.09373	-0.286471	-0.0138009	0.709665	0.0533729	0.0556597	NSUN6	tRNA (cytosine(72)-C(5))-methyltransferase NSUN6	K21971	genetic information processing
TRINITY_DN1134_c1_g1_i1	-0.645574	-2.30072	-1.18702	-0.275039	-0.123395	-0.000852728	-0.158856	2.381	0.224305	0.365174	0.812999	0.435241	0.234274	-0.560613	-0.03241	0.83148	-0.755432	1.11107	0.29474	0.494171	0.0794854	PITH1	PITH domain-containing protein GA19395
TRINITY_DN11533_c0_g1_i1	-2.05737	-0.470691	-1.35476	-0.226518	-0.509865	1.56352	0.562471	0.679523	0.454426	-0.401576	-0.616347	0.695585	0.368383	-0.0508562	-0.517164	1.88124	-0.509281	0.620997	0.0264249	0.149207	0.437739	YJU2	Splicing factor YJU2
TRINITY_DN11999_c0_g1_i1	-1.46069	0.426056	-1.02347	-0.982796	-0.240566	-0.868117	-0.39126	1.82573	0.934119	0.474462	0.514748	0.817333	0.962167	-1.5009	-0.462018	0.975196	-0.691596	0.717234	0.70429	0.76475	-0.329241	.		K20103
TRINITY_DN12159_c0_g1_i7	-2.34124	-0.345784	-0.20539	-0.382984	0.339146	0.605906	-1.37854	1.24269	0.789674	0.311356	0.613333	0.00733764	1.04653	-0.799429	-0.830328	1.32773	-0.388391	-0.0679249	0.550515	0.555732	-0.100676	.		K19013
TRINITY_DN12435_c0_g1_i1	-1.4543	-1.80072	-1.17315	-0.131536	-0.115182	1.05627	-0.412745	2.32879	0.612734	0.262157	0.694279	-0.575754	0.308152	0.361103	-0.125679	0.165583	-0.603103	0.95802	0.437446	0.142226	0.133669	EMC9	ER membrane protein complex subunit 9	K23569	genetic information processing
TRINITY_DN12572_c0_g2_i5	-2.95032	0.155438	-0.47942	-0.682289	-0.0699461	0.6997	0.60521	1.06784	0.897053	1.46179	0.0582487	-0.222068	-0.163281	0.454119	-0.445596	-0.386485	-0.554473	0.836527	1.17942	-0.109034	-0.125987	.
TRINITY_DN1270_c0_g3_i2	-1.99047	0.597952	-0.421108	-0.914515	-0.860471	-0.42057	1.46331	-0.326991	1.64341	1.70973	0.557228	-0.129736	0.26273	-0.264616	-0.470797	-0.435095	-0.668197	0.568161	1.67657	0.230074	-0.390169	.
TRINITY_DN12884_c0_g1_i1	-0.764493	0.0262842	-0.0936155	-1.72747	-0.796389	-0.768985	0.547536	1.72398	0.952177	1.52559	-0.0302218	0.4478	-1.19825	-1.10703	0.509248	0.753847	-0.687445	1.13576	1.23888	-0.260224	0.0520201	.
TRINITY_DN12904_c0_g1_i3	-0.776987	-0.160982	-0.276742	-1.34993	-0.762309	-0.304213	-0.564616	3.05056	0.59522	1.07902	0.3627	-0.173298	-0.314863	0.146051	-0.607559	0.05795	-0.605194	1.24297	0.837121	-0.04182	-0.134519	.		K05286
TRINITY_DN12972_c0_g1_i1	-2.48205	-1.46379	0.520059	-0.227611	-0.115927	-0.613256	-0.537918	1.19086	1.11461	0.1537	0.757327	0.229361	0.477695	-0.646159	0.380118	1.26298	-0.730429	0.326473	0.634153	0.488128	0.332313	.		K19894
TRINITY_DN13872_c0_g1_i2	-2.73108	-1.1383	-0.264195	-0.227465	0.185853	-0.207866	-0.0648016	0.921492	1.04329	0.366799	0.393263	0.286138	1.07317	-0.438817	-0.615362	1.41788	-0.730509	0.428345	0.705044	0.584189	0.121235	.		K04462
TRINITY_DN13872_c0_g1_i3	-2.45883	-1.2297	-0.781684	-0.263415	0.530766	0.189891	0.00465315	1.12521	0.772416	0.754476	0.0375967	0.0699773	0.894267	-0.459337	-0.747203	1.56092	-0.668829	0.564931	0.763446	0.333947	0.118127	.		K04462
TRINITY_DN144351_c0_g1_i1	-2.71488	1.10719	-0.970116	-0.180638	-0.150837	-0.303638	0.5868	0.683041	1.34168	0.856815	1.1212	0.022404	-0.315058	-0.04675	-0.327854	-0.70936	-0.535486	0.634921	1.09925	0.276181	-0.361322	.		K08956
TRINITY_DN1453_c0_g1_i6	-2.17843	0.275137	-0.33287	0.106161	0.176292	-0.955749	0.446175	1.34123	-0.598846	0.698702	1.66618	0.583851	0.204438	-0.36234	-1.63153	0.561592	-0.484909	0.893705	0.0499282	0.818155	-0.477425	.		K10460
TRINITY_DN14983_c0_g1_i3	-1.42868	0.27805	-0.0104411	-0.472057	-0.792022	-0.724939	-0.386965	1.97636	2.30491	-0.0737935	-0.38447	-0.767691	-0.350135	-0.0812917	-0.194833	1.10799	-0.525014	0.794697	1.11556	-0.500765	0.277289	SETD7	Histone-lysine N-methyltransferase SETD7	K11431	genetic information processing
TRINITY_DN1530_c0_g1_i26	-1.27629	1.44211	-1.27629	-0.897115	0.173321	-0.362337	-0.0191498	1.71176	0.946445	0.563533	-1.14112	1.16453	-0.166847	-0.31158	-1.1748	0.623837	-0.366102	0.846304	0.754989	-0.047811	-0.287514	.		K19356
TRINITY_DN1630_c7_g1_i4	-2.29412	0.341836	-0.312407	-0.596611	0.0800913	-0.81106	0.91997	1.35232	0.801242	-0.607462	-0.27868	-0.688758	1.72684	-0.745503	0.323941	0.788362	-0.598712	1.13615	0.0968897	0.253133	0.122267	.
TRINITY_DN16901_c0_g1_i9	-2.195	-0.0334341	0.176164	-0.281692	0.63988	-1.83369	0.580372	0.611419	1.51359	0.847406	-0.707848	-0.380342	-0.195614	-0.511295	0.702123	1.06795	-0.587962	0.595896	1.1805	-0.427934	0.419594	.		K20994
TRINITY_DN1809_c0_g1_i8	-0.932983	0.834694	-0.712223	-0.617145	-0.691052	-0.572846	-0.502887	1.81396	1.23433	1.67991	0.253861	0.554059	-0.686294	0.510166	-1.53138	-0.634172	-0.448592	0.655535	1.45712	0.0405419	-0.551795	.		K06675
TRINITY_DN18160_c0_g1_i1	-2.83944	-0.581343	0.563416	-0.446331	0.281236	-1.00622	0.777727	0.629991	0.0436901	0.581499	1.37204	-0.246331	0.589841	-0.769347	0.85329	0.196275	-0.671446	0.703859	0.312594	0.571851	0.0934061	.
TRINITY_DN19986_c0_g1_i1	-1.51594	-0.699092	-0.0986921	-1.97074	0.322151	-0.156138	-0.378332	1.47245	0.785438	0.164895	0.592218	0.542223	0.63818	-0.170507	-1.18599	1.65786	-0.686407	0.547061	0.475166	0.590874	0.100456	RTRAF	RNA transcription, translation and transport factor protein	K15433	genetic information processing
TRINITY_DN2043_c0_g1_i1	-1.34596	-0.382183	-1.40168	-0.880904	-0.866894	-0.855551	0.935452	2.30924	-0.39144	0.579711	0.695008	1.15554	0.410233	-0.271237	0.23534	0.0753248	-0.955528	1.62234	0.0941356	0.753594	0.0131425	UGT5	UDP-glycosyltransferase UGT5	K00699	metabolism
TRINITY_DN2051_c0_g2_i1	-2.00406	0.077758	-0.837707	-0.397348	-1.50942	0.376466	0.590367	0.943565	1.14033	1.5839	0.188313	0.0534097	-0.362609	-0.0106869	1.19428	-1.02656	-0.715719	0.766966	1.36211	-0.0402953	0.0523455	MYH6	Myosin heavy chain, muscle	K17751
TRINITY_DN2180_c1_g1_i3	-1.38889	-0.0435897	-0.65543	-0.689471	-0.422245	-0.648183	-0.120262	2.37091	1.395	1.28512	0.317114	-0.0413677	-0.65749	0.645817	-1.16013	-0.186898	-0.641302	1.12532	1.34006	-0.127248	-0.233736	.		K10408
TRINITY_DN2249_c0_g1_i4	-2.73593	0.0531618	-1.02087	-0.108581	-0.602564	-0.581669	0.450618	1.55945	0.539256	1.19638	0.510493	-0.452262	-0.0646968	0.486346	0.830631	-0.0597589	-0.832743	1.00503	0.867821	-0.00215521	0.419073	.
TRINITY_DN2280_c0_g1_i2	-1.96002	-0.234068	-0.456987	-1.28339	-0.152176	-0.0870963	0.63166	-0.249551	1.092	1.87465	-0.151638	0.81071	-0.369525	-0.675422	-0.405196	1.61605	-0.695624	0.191054	1.48332	0.0965157	0.178479	ACIN1	Apoptotic chromatin condensation inducer in the nucleus	K12875
TRINITY_DN2516_c0_g1_i16	-1.90152	0.648477	-1.90152	-0.404442	-0.550813	-0.528041	0.569434	0.399702	-0.0956668	1.96164	0.299667	0.716672	-0.539516	0.213185	1.14876	-0.036007	-0.772978	0.484568	0.932986	0.158941	0.441979	LFG1	Protein lifeguard 1
TRINITY_DN25843_c0_g1_i2	-2.71726	0.455148	-0.385297	0.451482	0.476392	0.189597	0.133933	1.22261	0.654823	0.474172	-1.82027	-0.0871435	0.486393	-0.621845	0.328571	0.758684	-0.25499	0.678274	0.564498	-0.473672	0.155137	CUTA	Protein CutA homolog	K03926
TRINITY_DN262_c2_g2_i1	-1.80881	1.25878	-0.620333	-0.752013	0.528662	-0.684774	-0.614606	2.02771	0.384193	1.41622	0.0748157	-1.16066	0.413897	0.114318	-0.0667778	-0.510629	-0.346414	0.706551	0.900209	-0.223982	-0.154363	.
TRINITY_DN262_c3_g2_i1	-2.17315	0.0639729	-0.517101	-0.767425	-0.707793	-1.03856	1.07171	1.94133	0.233402	1.47174	0.667588	-0.174829	0.300395	-0.139828	0.0926058	-0.32406	-0.856675	1.50652	0.852571	0.264385	-0.123761	.
TRINITY_DN2668_c1_g1_i14	-1.83084	1.34945	-1.17993	-0.454438	-0.214618	-0.701453	0.979908	1.22336	0.654771	1.85365	0.156484	0.189077	-0.134924	-0.458159	-0.881139	-0.551201	-0.505305	1.10163	1.25421	0.0702123	-0.630166	.
TRINITY_DN26870_c0_g1_i1	-1.14503	1.41614	-1.14503	-0.584017	-0.0750195	-0.442328	0.0536461	1.73316	1.04156	0.099762	-0.86543	1.80601	-0.449122	-0.514342	-1.10498	0.175017	-0.329213	0.893403	0.570661	0.163819	-0.481436	.
TRINITY_DN27_c0_g1_i1	-1.8389	-0.471794	-1.8389	0.125311	-0.144276	-1.42097	1.37608	0.759917	1.46582	0.534483	0.491284	0.338417	0.169106	0.54624	0.381978	-0.473778	-0.93159	1.068	1.00015	0.332936	0.15148	.
TRINITY_DN2707_c0_g1_i6	-2.14785	-0.105073	-0.770722	-0.224829	-0.265085	-0.517741	-0.166218	2.20031	0.865038	1.52495	0.638448	-0.896955	0.259124	-0.400873	-0.0671515	0.0746234	-0.671883	1.01705	1.19499	0.000205437	-0.131134	.
TRINITY_DN27316_c0_g2_i6	-1.65023	-0.0101185	-1.05384	-1.94907	0.54584	-0.0798644	0.260223	0.74988	1.31536	1.06614	-0.433242	0.431324	0.133337	0.0617576	-0.915029	1.52754	-0.699548	0.505052	1.19075	0.0438063	0.224756	.		K22641
TRINITY_DN2781_c0_g1_i4	-1.51476	1.08061	-0.562015	-1.38179	0.36394	0.122408	5.75e-05	-0.0559674	1.4652	1.32083	-0.536053	0.455929	0.095161	-1.14072	-1.16482	1.45199	-0.315269	-0.0279549	1.39302	0.00501227	-0.284516	AHSA1	Activator of 90 kDa heat shock protein ATPase homolog 1
TRINITY_DN2818_c0_g1_i18	-2.45495	-1.51698	-0.36272	-0.870671	0.610715	1.06619	-0.627896	0.75368	0.579353	1.13281	0.639425	0.104411	-0.0758048	-0.439775	0.689656	0.772565	-0.58807	0.0628919	0.85608	0.222677	0.340815	.
TRINITY_DN2825_c0_g1_i4	-2.32763	0.0468187	-0.641691	0.482007	0.515487	-0.938098	0.696903	0.826091	1.01337	0.350788	-0.527938	0.44426	1.21346	-0.606281	-1.49974	0.952194	-0.477184	0.761497	0.682077	0.376594	-0.38461	.
TRINITY_DN2825_c0_g2_i1	-1.3299	0.648346	-0.414241	-0.623337	0.926668	-0.660385	0.0904574	-0.619251	1.87889	1.28837	-0.466498	0.900686	0.261517	-1.11949	-1.55001	0.78818	-0.242142	-0.264397	1.58363	0.231902	-0.627106	.		K10408
TRINITY_DN28381_c0_g1_i6	-2.9933	-0.749496	0.726598	-0.377955	0.504171	-0.0818044	0.0646424	0.749339	0.623304	1.62166	0.504446	0.0925687	0.327876	0.0116993	-0.696315	-0.327435	-0.495298	0.406991	1.12248	0.308297	-0.33735	.
TRINITY_DN2868_c0_g1_i3	-1.88612	-0.33034	-0.547053	-0.934122	-0.0401286	0.75883	0.684638	1.27989	1.26621	1.34738	-1.83	0.404638	-0.00941255	-0.627935	0.0831675	0.380347	-0.496488	0.982263	1.3068	-0.478257	-0.0548067	.
TRINITY_DN2875_c0_g1_i20	-0.32597	-0.353788	-1.00414	-1.20058	-0.604804	-1.37406	-0.460609	2.35282	-0.367394	1.14973	0.112689	1.36769	0.661181	-0.486867	-0.0159645	0.55007	-0.810557	0.946105	0.391168	0.713852	0.0157461	GIMA7	GTPase IMAP family member 7
TRINITY_DN2966_c4_g1_i4	-1.40548	0.112864	-0.937438	0.0362601	-0.403167	0.107136	1.04098	1.73507	-0.342007	1.84739	-0.673517	0.303476	0.512484	-0.875899	-1.57751	0.519358	-0.414971	1.38803	0.752692	0.047481	-0.644683	.
TRINITY_DN2967_c4_g1_i15	-1.93734	-0.263694	-0.348699	-1.4561	-0.261001	-0.611952	1.23353	1.94834	0.0237481	0.680915	0.456143	-0.0677097	-0.624021	1.42173	-0.282317	0.0884242	-0.813131	1.59094	0.352332	-0.0785293	0.409281	.
TRINITY_DN2971_c0_g1_i3	-1.11578	0.209706	-0.0205982	-0.859179	-0.662975	-0.891538	-1.17382	2.4755	-0.472181	1.46974	0.120859	-0.346799	0.685084	-0.177699	-0.300123	1.0598	-0.556727	0.650842	0.498777	0.153048	0.193993	KPRA	Phosphoribosyl pyrophosphate synthase-associated protein 1
TRINITY_DN30214_c0_g1_i7	-1.05688	0.4066	-0.766353	-1.40738	0.750928	-0.360261	0.179798	2.05771	-1.12756	1.29555	1.27149	0.453929	-0.835388	-0.158488	0.120552	-0.824246	-0.405558	1.11875	0.0839956	0.296679	-0.287394	CHP1	Calcineurin B homologous protein 1	K17610	metabolism
TRINITY_DN3072_c0_g1_i6	-2.33249	0.13231	-0.872499	-0.565141	0.695324	0.215463	1.70585	0.190828	0.097928	0.184692	-0.162107	0.726986	0.738632	-0.806502	-1.23744	1.28817	-0.454505	0.948337	0.14131	0.434504	-0.251924	AK6	Adenylate kinase isoenzyme 6	K18532	genetic information processing
TRINITY_DN3129_c0_g1_i1	-1.08149	0.335872	-0.699196	-1.3055	-0.101523	-0.887897	-0.796031	2.13171	-0.129786	2.18899	0.703185	-0.00745446	-0.179838	0.0368427	-0.411731	0.203838	-0.623289	0.667842	1.0296	0.171964	-0.0570167	MYH6	Myosin heavy chain, muscle	K17751	signaling and cellular processes
TRINITY_DN3177_c0_g1_i14	-2.39073	0.452982	-0.439275	-0.895845	-1.22539	0.263166	1.23504	-0.166393	1.06565	1.10024	1.36839	-0.0614928	-0.254463	0.124069	-0.654466	0.47852	-0.705849	0.534322	1.08295	0.35081	-0.0172924	SIAH1	E3 ubiquitin-protein ligase SIAH1	K04506	metabolism
TRINITY_DN3182_c0_g1_i4	-2.40764	-0.414561	-1.0373	-1.57552	1.28815	0.176071	-0.054252	1.39179	-0.422434	0.507024	0.707573	0.270124	0.619436	0.226493	0.101926	0.623126	-0.6618	0.668767	0.0422952	0.532378	0.317182	.		K10450
TRINITY_DN3231_c2_g1_i1	-1.96174	1.66628	-1.34646	-0.648855	-0.267818	0.646984	0.00921248	1.26501	-0.283342	0.511424	1.44147	-0.0176805	-0.250557	-0.865181	0.688623	-0.587357	-0.318603	0.63711	0.114041	0.391076	-0.254638	.
TRINITY_DN330_c2_g1_i2	-0.914956	0.612769	-1.39054	-1.64438	-0.292112	0.564761	-0.953287	0.624717	1.63291	1.06336	0.6355	0.85117	0.866086	-1.12369	-0.694229	0.161926	-0.510744	-0.164285	1.34814	0.784252	-0.551999	CETN1	Centrin-1		signaling and cellular processes
TRINITY_DN3333_c1_g1_i1	-2.32652	-0.233904	-0.893306	0.275952	0.309839	0.008263	1.15981	0.491641	0.610161	1.29298	0.672813	-0.705457	-1.40715	1.01062	0.554282	-0.82002	-0.476613	0.825723	0.951571	-0.479931	0.248293	.
TRINITY_DN3338_c0_g1_i2	-2.10786	0.284947	-0.742771	-0.71378	1.07948	-1.41832	-0.0202	0.554876	0.517524	1.48569	-0.906507	0.408202	1.27943	0.0339172	-0.496801	0.762174	-0.603052	0.267338	1.00161	0.260376	0.0997636	.
TRINITY_DN334_c0_g1_i4	-1.12808	1.13306	-2.4553	-1.30336	0.361829	-0.289515	-0.507435	1.09987	0.245001	1.47165	0.65713	0.469006	0.149484	0.0427421	-0.229215	0.283128	-0.613561	0.296217	0.858328	0.425207	0.0322183	BHMT1	Betaine--homocysteine S-methyltransferase 1	K00544	metabolism
TRINITY_DN3401_c0_g1_i9	-1.44482	-1.44482	-1.44482	-0.706318	-0.706318	1.01845	0.637748	1.62267	0.737551	0.713307	0.783687	0.635301	0.301466	-0.706318	-0.706318	0.709558	-0.788108	1.13021	0.725429	0.573484	-0.234359	.		K21125
TRINITY_DN3433_c0_g1_i6	-3.24055	0.151846	0.291939	-0.807929	0.600246	-1.03281	0.451117	0.477356	0.471411	0.426523	-0.256441	0.819578	0.311642	0.580438	0.282227	0.473409	-0.672876	0.464236	0.448967	0.291593	0.445358	SRPRB	Signal recognition particle receptor subunit beta	K12272	signaling and cellular processes
TRINITY_DN352_c0_g2_i1	-2.05592	-0.145028	-0.183345	-0.68841	-1.01629	-1.25936	0.745436	2.18465	0.130529	0.041884	-0.444546	1.03865	0.483059	-0.0363658	0.458497	0.746563	-0.891392	1.46504	0.0862065	0.359054	0.389565	.
TRINITY_DN37298_c0_g1_i3	-1.97458	-0.485383	-0.245787	-0.482359	-1.74163	-0.986339	0.106069	1.75611	0.565205	1.21584	0.432275	0.244154	0.820887	0.154807	-0.207507	0.828235	-0.986013	0.93109	0.890523	0.499105	0.258512	.
TRINITY_DN383_c1_g1_i2	-0.925909	-0.0637618	-1.22632	-1.42122	-0.121781	-0.945509	-0.52141	1.99352	1.12499	-0.0696374	-0.0491426	1.61062	-0.09356	-0.599457	0.22483	1.08375	-0.784083	0.736055	0.527674	0.489304	0.236375	TRY2	Anionic trypsin
TRINITY_DN383_c2_g1_i4	-2.01634	0.221329	0.147471	-0.421616	0.0996622	-0.984084	0.151247	1.96517	-0.724781	2.04157	-0.0744711	0.0527231	0.728568	-0.584189	-0.485064	-0.117192	-0.492263	1.05821	0.658393	0.235607	-0.395482	.
TRINITY_DN39442_c0_g1_i1	-2.07779	-0.427426	-2.07779	-0.124386	-0.210705	-0.571825	1.31994	1.00317	0.806928	1.23125	0.477682	0.145331	0.206832	-0.382528	0.664596	0.0167164	-0.914986	1.16155	1.01909	0.276615	0.0995948	.		K06528
TRINITY_DN3948_c1_g1_i1	-2.37483	-0.432273	-0.97446	-0.204952	0.572989	0.614932	0.416794	1.15991	1.1495	-0.404008	-1.34679	1.21837	0.241757	-0.447571	0.946606	-0.135979	-0.466433	0.788352	0.372748	0.0377808	0.121019	.
TRINITY_DN4240_c0_g1_i9	-2.95428	0.0921437	-0.714926	-0.6891	0.0161174	0.476938	0.721974	1.38701	0.984013	1.02262	0.270862	-0.463023	0.0321238	0.308089	-0.0368369	-0.45372	-0.628852	1.05449	1.00332	-0.0533456	-0.0608228	.
TRINITY_DN4273_c0_g1_i5	-0.950301	-0.483884	0.531811	-1.27775	-0.77438	-0.327828	0.539969	2.19172	0.672007	1.65089	-0.885289	0.279479	-0.758939	-1.12723	0.344455	0.375271	-0.547055	1.36584	1.16145	-0.454916	-0.135834	.
TRINITY_DN4288_c0_g1_i10	-1.72369	-0.272832	-0.421798	-1.14753	1.25124	-1.07415	0.468091	-0.811756	1.07892	1.69862	0.0259618	0.188427	0.416586	-0.516735	-0.575364	1.41601	-0.564795	-0.171833	1.38877	0.210325	0.10797	.		K04715
TRINITY_DN4288_c0_g1_i11	-2.17696	-0.292773	-1.05204	-0.660474	0.079514	-0.258273	0.169423	0.666717	1.29441	1.39853	-0.346402	0.522563	0.977103	-0.731865	-0.90982	1.32034	-0.726834	0.41807	1.34647	0.384421	-0.107115	.
TRINITY_DN4288_c0_g1_i15	-2.39709	-0.57904	-0.719598	-0.662397	0.367061	-0.752063	0.310939	0.815624	1.11712	1.30357	-0.226576	0.409724	1.07951	-0.505905	-0.733237	1.17235	-0.790522	0.563282	1.21035	0.420887	-0.0222637	.		K04423
TRINITY_DN4288_c0_g1_i25	-2.28296	-0.673156	-0.431612	0.316729	-0.443027	-0.24244	0.0911257	2.18579	0.563787	-0.0580941	0.277963	-0.385748	1.41552	-0.252465	-0.874162	0.792742	-0.626077	1.13846	0.252847	0.435912	-0.111295	.		K04423
TRINITY_DN43144_c0_g1_i6	-2.20299	0.438396	-2.20299	-0.198771	-0.330549	-0.15	1.03358	0.70144	0.083711	0.757169	0.852324	-0.36479	0.387225	-0.242024	1.30533	0.132931	-0.774483	0.86751	0.42044	0.291586	0.398747	.		K23457
TRINITY_DN4342_c0_g1_i27	-2.48372	0.273762	-1.38527	-0.975906	-0.519169	0.0464876	0.772259	1.00483	0.862216	1.5488	0.575945	0.22584	-0.506952	0.30699	-0.0952166	0.349094	-0.840634	0.888546	1.20551	0.0982777	0.186956	STK16	Serine/threonine-protein kinase 16	K08856	metabolism
TRINITY_DN4407_c0_g1_i10	-2.86259	0.879583	-0.0384754	-0.463511	0.0552071	-0.57388	1.54434	0.830923	0.865003	0.516486	-0.216411	0.303066	0.360151	-0.881138	-0.544851	0.226099	-0.500611	1.18763	0.690745	0.148935	-0.399963	.		K14288
TRINITY_DN4452_c0_g1_i5	-2.20288	0.446372	0.988282	-2.20631	0.217749	0.274427	-0.588379	0.566062	-0.454673	0.481203	-0.194561	0.278111	0.853628	0.123211	-0.00241339	1.42017	-0.413726	-0.0111587	0.0132648	0.312393	0.513656	.		K01148
TRINITY_DN4472_c0_g1_i3	-1.91519	1.34686	-0.468788	0.13848	-0.228792	-0.18082	-0.0211343	1.67719	0.563008	0.628765	1.3264	-0.93875	0.628653	-1.05242	-0.307487	-1.19598	-0.218041	0.828029	0.595887	0.338766	-0.851962	.
TRINITY_DN44789_c0_g1_i4	-1.35536	-0.951417	-0.371689	-0.130604	0.291468	-1.68648	-0.36007	1.68963	0.867671	1.26289	0.704284	-0.460206	1.27428	-0.60789	-0.833643	0.667133	-0.700681	0.664782	1.06528	0.506121	-0.258134	.		K12879
TRINITY_DN4488_c0_g1_i15	-2.63816	0.721404	-0.495763	-0.811254	0.490747	0.86124	0.836535	1.05731	0.70818	-0.814741	-0.781708	-0.341609	0.137208	-0.415931	0.183937	1.30261	-0.311964	0.94692	-0.0532806	-0.328703	0.356871			K06564
TRINITY_DN4488_c0_g1_i3	-2.77591	-0.347907	-0.155125	-0.389799	0.609035	0.0947939	-0.423685	0.972411	1.3537	-0.333189	-0.600869	0.268911	1.09264	-0.782013	0.317307	1.0997	-0.494151	0.274363	0.510255	0.253561	0.211663	.
TRINITY_DN4537_c2_g1_i1	-2.33516	-1.00071	-0.352259	-0.101294	-0.112482	-0.193297	0.810445	1.37154	0.908529	0.650871	-1.05955	0.670086	1.52074	-0.232727	-0.766014	0.22129	-0.682535	1.09099	0.7797	0.377091	-0.25915	.
TRINITY_DN4577_c0_g1_i2	-1.6825	0.647129	-0.754484	-1.00378	0.814589	-0.0818517	0.574917	1.75159	0.219019	0.661149	-1.00378	-1.00378	1.56181	-1.00378	0.388092	-0.0843563	-0.343482	1.16325	0.440084	-0.148581	-0.233347	.		K00036
TRINITY_DN4640_c1_g1_i1	-2.04978	0.360909	-2.03747	-0.28256	-0.176565	0.249227	-0.949688	1.16025	1.20291	1.03506	0.566022	0.438446	-0.486746	0.877489	0.209819	-0.117337	-0.656039	0.105282	1.11899	0.172574	0.323324	.
TRINITY_DN4690_c0_g1_i12	-3.08132	0.210558	-0.319452	-1.20594	0.50865	0.266774	0.107818	0.543761	0.577789	1.27563	0.372565	-0.562878	0.788257	0.385795	-0.1237	0.255689	-0.603455	0.32579	0.926711	0.199315	0.172594	SINA1	Putative E3 ubiquitin-protein ligase SINAT1	K04506	genetic information processing
TRINITY_DN4719_c0_g1_i1	-2.36653	0.47118	-0.759222	-1.02031	-0.436246	-0.0388268	1.14064	0.870003	1.23423	1.0018	1.18926	-0.718539	-0.326	0.615642	-0.437946	-0.419121	-0.69166	1.00532	1.11801	0.0482393	-0.0804749	PA2G4	Proliferation-associated protein 2G4
TRINITY_DN47478_c1_g1_i1	-2.06355	-0.435938	-1.07514	-0.377369	-0.161569	-0.544894	1.46594	0.362905	1.5167	-0.390705	-1.23531	1.18903	0.962356	0.391649	-0.0245311	0.420435	-0.77641	0.914422	0.562997	0.305357	0.262518	.
TRINITY_DN4772_c0_g2_i1	-3.33941	0.0776448	-0.558756	0.112664	0.155349	0.0654161	0.809989	-0.177798	0.793687	0.699253	-0.298618	0.767278	0.292085	0.176637	-0.419319	0.8439	-0.581182	0.316096	0.74647	0.253582	0.200406	TIM10	Mitochondrial import inner membrane translocase subunit Tim10	K17778	signaling and cellular processes
TRINITY_DN48_c0_g1_i1	-2.39572	0.510746	-1.63863	-0.345537	-0.502993	-0.685629	0.692885	1.18825	1.19529	1.10767	0.81373	0.147459	-0.210413	0.312612	0.105717	-0.29543	-0.842962	0.940568	1.15148	0.250259	0.0409662	.
TRINITY_DN5031_c1_g1_i2	-1.95117	1.24248	-0.758892	-0.0120803	-0.82442	-1.23928	0.701668	1.52409	0.44879	0.500587	1.14392	-0.725637	0.768068	-0.674814	0.519877	-0.663181	-0.59056	1.11288	0.474689	0.395449	-0.272706	L2EFL	Protein lethal(2)essential for life	K09542	signaling and cellular processes
TRINITY_DN5070_c0_g1_i3	-1.99673	0.0293755	0.955545	-1.13163	0.972699	-0.854536	0.107675	1.4231	0.217409	-0.926657	-0.691303	0.278351	1.69036	-0.747862	0.345494	0.328716	-0.337547	0.765386	-0.354624	0.425803	-0.0245504	.
TRINITY_DN525_c0_g1_i6	-2.53265	0.449285	-0.0494303	-0.993821	0.156438	0.216211	-0.0419126	0.549253	1.61291	-0.262124	-1.43552	0.988138	-0.0157875	-0.00875862	0.250305	1.11746	-0.458995	0.25367	0.675395	-0.15439	0.453003	.		K13344
TRINITY_DN5539_c4_g3_i1	-1.42068	0.420262	-0.774998	-1.45042	0.406792	-1.04933	0.835057	2.04476	1.04015	1.31901	-0.48095	-0.180032	-0.265535	0.428154	-0.0925355	-0.779716	-0.644728	1.43991	1.17958	-0.308839	-0.148032	.
TRINITY_DN5564_c0_g1_i2	-2.68959	0.867496	-0.694118	0.0603196	-1.18585	-0.665897	0.713719	0.649724	0.641713	1.6441	0.250105	-0.441666	0.316242	-0.102558	0.493493	0.142763	-0.717939	0.681722	1.14291	0.0415603	0.177899	.
TRINITY_DN5598_c1_g1_i13	-2.293	-0.406948	-1.0129	-0.729176	0.0278159	-0.236594	-0.343146	1.12369	1.61035	0.596567	0.188028	-0.19442	1.25496	-0.376472	-0.478954	1.27019	-0.775133	0.390274	1.10346	0.41619	0.138256	.		K11429
TRINITY_DN5598_c1_g1_i3	-1.86532	0.638046	0.165269	-0.360128	1.88247	-0.895661	0.181521	0.734755	0.44387	0.380203	1.23462	-0.786177	0.362695	-0.950302	-1.54199	0.376126	-0.0725523	0.458138	0.412036	0.270378	-0.705389	.		K14572
TRINITY_DN5630_c0_g1_i20	-2.0956	1.08578	-1.24671	-0.859642	-0.813591	-0.251687	1.43968	0.959126	0.832772	1.23014	0.631466	-0.696578	-0.396634	0.245513	0.200382	-0.264405	-0.69691	1.1994	1.03146	-0.153916	0.0604965	MACD1	ADP-ribose glycohydrolase MACROD1	K23518	metabolism
TRINITY_DN5637_c0_g2_i1	-2.83504	0.766962	0.0579871	-0.778331	-0.691763	-1.07673	1.24041	0.230169	0.311682	0.399674	0.703039	0.260719	0.557303	0.466218	-0.552303	0.939997	-0.759485	0.73529	0.355678	0.50702	0.284638	NKAP	NKAP family protein CG6066		genetic information processing
TRINITY_DN5661_c0_g1_i6	-1.61646	0.289511	-0.837156	-0.825701	1.0274	-1.54924	0.446608	1.06703	-0.174629	1.50765	-0.846927	0.89599	0.405044	0.685606	0.644844	-1.11956	-0.585276	0.756817	0.666509	0.151369	0.0702982	HAT1	Histone acetyltransferase type B catalytic subunit	K11303	genetic information processing
TRINITY_DN56636_c4_g1_i1	-1.72305	0.029137	-1.46036	-0.785662	-0.181658	-1.00896	0.108021	2.2489	0.563418	1.04631	0.523256	0.343941	0.273598	-0.812398	0.0490426	0.786468	-0.855093	1.17846	0.804864	0.380265	0.00770418	.
TRINITY_DN5671_c1_g1_i3	-2.53673	-0.981946	-0.711221	-0.156847	-0.313951	-0.50112	0.238684	1.96642	1.01364	0.67951	0.584131	-0.511308	0.75458	0.354287	0.0241733	0.0977075	-0.86697	1.10255	0.846574	0.275801	0.158723	.
TRINITY_DN5671_c1_g2_i1	-2.60323	-1.08812	-0.593307	-0.257124	0.215361	-0.259985	0.453026	1.75372	0.969897	0.55699	1.08481	-0.211975	0.363297	-0.498503	-0.370536	0.485674	-0.7644	1.10337	0.763443	0.412046	-0.127788	.		K06187
TRINITY_DN5674_c1_g1_i3	-2.13147	-0.834195	-1.01982	-1.07612	0.508866	-0.169718	0.333454	0.35444	1.11762	1.18806	-0.176787	0.438828	1.07441	-0.692337	-0.44044	1.52521	-0.787076	0.343947	1.15284	0.445483	0.130812	.
TRINITY_DN5674_c1_g1_i6	-1.99583	-1.50851	-0.486012	0.441173	-0.0189752	-0.093137	0.0813541	2.26451	0.3242	0.0456765	0.327084	-0.340932	1.3556	-0.48054	-0.575906	0.66025	-0.610215	1.17293	0.184938	0.44725	-0.132066	.		K08469
TRINITY_DN5733_c0_g1_i4	-1.44613	0.139626	-1.44613	-1.19409	-0.132087	-0.39425	1.17915	1.52695	1.14061	1.38367	0.619573	-0.141681	-0.560854	0.724466	-0.84084	-0.557979	-0.74551	1.35305	1.26214	-0.027654	-0.224784	MSS51	Putative protein MSS51 homolog, mitochondrial	K17656	genetic information processing
TRINITY_DN5781_c0_g3_i1	-1.58571	0.115358	-1.91564	0.0670433	0.660044	-0.843441	0.786685	-0.145326	1.07582	2.09286	0.0403341	0.196876	0.702309	-0.0237764	-0.920708	-0.302737	-0.583724	0.32068	1.58434	0.313173	-0.41574	.
TRINITY_DN5824_c0_g1_i17	-2.25186	0.294863	-1.14256	-0.302158	-0.528428	-0.509348	0.65778	1.85306	0.939508	1.33874	0.900507	-0.391186	-0.518963	0.0511358	-0.358299	-0.0327918	-0.739916	1.25542	1.13912	-0.00321382	-0.113318	ES1	ES1 protein homolog, mitochondrial
TRINITY_DN5827_c0_g1_i9	-1.90796	-0.313849	-0.731618	-0.0996268	0.719849	-1.35784	0.0244573	0.0825306	1.09882	1.23982	-0.136537	0.845223	1.42527	-0.225132	-1.46461	0.801197	-0.615173	0.0534939	1.16932	0.71132	-0.296183	VWKA	Alpha-protein kinase vwkA
TRINITY_DN587_c0_g1_i9	-2.17424	0.15753	0.627125	-0.585313	-1.51654	-0.700509	1.22654	1.37498	0.708093	1.38956	0.27866	-0.776881	-0.169484	-0.0725931	0.392025	-0.158956	-0.698658	1.30076	1.04883	-0.222568	0.0534921	MLC2	Myosin-2 essential light chain	K12751	signaling and cellular processes
TRINITY_DN6090_c0_g1_i4	-2.37867	0.0497208	0.740222	-1.04273	-0.0359174	0.190347	0.890074	0.932455	0.200825	1.83794	0.803736	-0.505538	0.115507	-0.0243443	-1.10854	-0.665081	-0.412838	0.911264	1.01938	0.137902	-0.599322	ASPP	Lysosomal aspartic protease	K01379	signaling and cellular processes
TRINITY_DN6486_c0_g1_i4	-2.88444	-0.41726	1.18944	0.287814	-0.453503	0.606089	0.219442	-0.321845	-0.473321	-0.33185	0.240998	0.515383	1.4013	-0.887561	0.747207	0.562109	-0.278644	-0.0512018	-0.402585	0.719228	0.140585	TM183	Transmembrane protein 183
TRINITY_DN6534_c0_g1_i3	-2.7357	0.556739	-0.315505	0.378912	-0.341317	-0.0411507	-0.0298142	2.13769	0.0459775	1.0064	0.520311	-0.926174	-0.0528797	-0.250937	-0.154753	0.202199	-0.416337	1.05394	0.526187	-0.152914	-0.0678302	.		K03657
TRINITY_DN6624_c0_g1_i3	-1.2841	-1.25425	-1.26294	-0.409237	0.124709	0.538761	-0.776577	1.51519	0.682113	1.39231	1.84251	-0.593822	-0.175643	0.408516	-0.675731	-0.0718077	-0.591176	0.369308	1.03721	0.357681	-0.113007	LSM3	U6 snRNA-associated Sm-like protein LSm3	K12622	genetic information processing
TRINITY_DN6638_c0_g1_i10	-2.75254	-0.933913	0.122403	-0.586207	0.388258	-0.564895	-0.673913	1.53792	-0.557908	0.523693	0.298147	0.548079	0.481833	0.430983	0.855921	0.882137	-0.721149	0.432006	-0.0171075	0.442686	0.723014	CWC15	Protein CWC15 homolog A	K12863	genetic information processing
TRINITY_DN6639_c0_g1_i6	-2.7369	0.00553229	-0.657356	-0.57872	-0.117763	0.314411	0.780212	0.867979	0.343852	1.46438	-0.0261259	1.13559	0.61962	0.191689	-0.760624	-0.845775	-0.628467	0.824095	0.904116	0.576363	-0.47157	.		K10137
TRINITY_DN6745_c0_g1_i4	-1.56734	0.857942	-1.19579	-1.28677	1.07876	0.122345	1.05784	-0.106372	0.818951	0.360588	-0.362095	-0.0389845	0.436313	0.0817357	-1.74863	1.4915	-0.331808	0.475735	0.589769	0.0117446	-0.0584657	ZN346	Zinc finger protein 346	K24119
TRINITY_DN6966_c0_g1_i12	-2.63212	1.66677	-0.519604	-0.506261	-0.365456	-0.558105	0.943603	0.732586	0.43282	1.37826	0.412662	0.172874	-0.386858	0.0570933	-0.651177	-0.177087	-0.485797	0.838094	0.905542	0.0662258	-0.257057	AHPC	Alkyl hydroperoxide reductase C
TRINITY_DN744_c0_g1_i3	-2.02015	0.705351	-0.994941	-0.0593451	-0.50831	-0.748687	-0.506661	2.44106	1.04553	0.347202	0.801091	-0.235778	0.46379	-0.0774772	-0.170569	-0.482103	-0.604347	0.9672	0.696365	0.343034	-0.243383	.
TRINITY_DN765_c0_g1_i4	-3.02647	0.564818	-0.601508	-0.0383999	-0.680915	-0.500668	0.989368	0.636811	0.430056	0.971407	0.434754	-0.528127	0.884245	-0.428062	0.669246	0.223451	-0.713858	0.813089	0.700731	0.263624	0.154878	BOLA3	BolA-like protein 3	K22075	genetic information processing
TRINITY_DN7787_c0_g1_i11	-3.02864	-0.0765805	0.0938362	0.341722	-0.126907	0.163216	0.344099	-0.115627	0.888136	1.13344	-0.126704	0.584537	1.20905	-0.670302	-1.01055	0.397269	-0.438893	0.114236	1.01079	0.555629	-0.42786	.		K12495
TRINITY_DN7921_c1_g1_i1	-2.31981	-1.30337	-0.34086	0.102017	0.353653	-0.66386	-0.324748	1.61632	1.71721	-0.313316	0.462827	-0.183525	0.822433	0.098008	0.633565	-0.35654	-0.695372	0.645785	0.701947	0.367245	0.125011	.
TRINITY_DN7956_c0_g1_i1	-2.51591	0.5418	0.78458	-1.40675	0.487085	-0.420644	-0.413927	0.851299	0.529635	0.917043	-0.660416	-0.509616	0.507416	-0.598612	0.621539	1.28548	-0.42164	0.218686	0.723339	-0.220872	0.436135	ZCHC7	Zinc finger CCHC domain-containing protein 7	K12597
TRINITY_DN8066_c0_g1_i8	-3.29611	-0.263675	0.845869	1.15419	-0.117829	0.442495	0.236164	0.358859	-0.288143	0.491098	-0.372081	-0.155039	0.863013	-0.347364	0.51712	-0.0685592	-0.205844	0.297511	0.101477	0.111964	0.0337323	SF3B3	Splicing factor 3B subunit 3	K12830	genetic information processing
TRINITY_DN820_c2_g1_i8	-1.97254	-0.513226	0.343579	-0.99055	-1.34258	-0.898836	1.13502	0.946719	1.27851	0.943239	1.07534	-0.254419	0.113718	0.907895	-0.574338	-0.197528	-0.895693	1.04087	1.11088	0.311545	0.0453428	.		K08857
TRINITY_DN8234_c0_g1_i9	-1.56452	0.464609	-0.458234	-1.16214	-0.343025	-0.68381	1.54705	1.22021	0.0649389	1.98864	-0.342769	-0.511297	-0.327652	1.01197	-0.915916	0.0119499	-0.624521	1.38363	1.02679	-0.393906	0.0360024	.
TRINITY_DN839_c1_g1_i3	-0.571574	0.732579	-0.571574	-1.36628	0.0201813	-0.477176	-0.571574	0.448528	0.878066	1.15453	0.997003	-0.702176	1.53659	-1.36628	-1.36628	1.22543	-0.372307	-0.0615229	1.0163	0.610471	-0.502375	.
TRINITY_DN8516_c0_g1_i1	-2.10694	0.469801	-0.383158	0.0772996	-0.248688	-0.301893	-0.492034	1.80949	0.445455	1.45398	0.418648	-1.10322	1.03454	-0.470521	0.517097	-1.11986	-0.415596	0.658728	0.949717	0.116655	-0.357761	.		K11903
TRINITY_DN8516_c0_g2_i1	-1.951	1.52629	0.624922	-0.224818	0.0506228	-0.0443355	-0.250633	0.693431	0.094321	1.28357	0.222428	-1.4641	1.06181	-0.863615	0.58597	-1.34485	-0.00305435	0.221399	0.688944	-0.0599541	-0.540832	ZAN	Zonadhesin	K00145
TRINITY_DN8632_c0_g1_i1	-1.78204	-2.27037	-0.687583	-0.199485	1.04588	0.659189	-0.172003	1.5806	0.0206427	0.710666	1.2041	0.104708	-0.100467	-0.0933961	-0.25059	0.230154	-0.53907	0.7043	0.365655	0.40278	-0.0379441	SC61G	Protein transport protein Sec61 subunit gamma
TRINITY_DN8864_c0_g1_i1	-1.26625	0.337979	-1.52013	-0.804096	-0.679945	-1.13685	-0.539226	1.70885	0.93591	1.69848	0.34034	-0.54305	0.867576	0.0258223	-0.0797123	0.654297	-0.844882	0.584814	1.3172	0.221622	0.200136	.
TRINITY_DN9119_c0_g1_i4	-1.67563	1.45515	-1.418	-0.992653	-0.773237	-1.06432	1.22161	0.869758	1.15684	0.623093	1.00402	0.174836	-0.499495	0.105378	0.0735809	-0.260919	-0.744783	1.04568	0.889965	0.226453	-0.02732	DHRS1	Dehydrogenase/reductase SDR family member 1	K11163	metabolism
TRINITY_DN9127_c0_g1_i9	-2.2745	-1.0149	-1.48321	-0.42763	-0.1465	-0.591666	0.46888	1.13303	1.61077	0.877322	0.386712	0.599482	-0.360943	0.256527	0.449655	0.516973	-0.989734	0.800953	1.24404	0.208417	0.407718	.
TRINITY_DN9183_c0_g1_i3	-1.99362	0.793603	-1.38308	-1.03324	-0.621804	-1.18403	1.2994	1.24479	1.03408	0.131848	0.700727	0.834598	-0.120883	-0.0447985	0.311162	0.0312461	-0.903694	1.27209	0.582962	0.471481	0.0992033	.		K18826
TRINITY_DN9236_c0_g2_i3	-2.97347	0.0137477	-0.0835122	-0.171338	0.0315751	0.660446	0.469267	-0.184208	1.03908	0.0316613	-0.940277	0.0626195	1.48933	-0.400796	-0.0816554	1.03753	-0.420426	0.142529	0.53537	0.203892	0.185026	.
TRINITY_DN9583_c0_g1_i2	-1.53043	1.09097	-0.76437	-0.613201	-0.457666	-0.331898	0.124407	2.41663	1.42952	-0.58021	-0.583533	0.44479	-0.91282	-0.447929	0.109307	0.606431	-0.434432	1.27052	0.424653	-0.350521	0.0892695	RNLS	Renalase	K18208	metabolism
TRINITY_DN99775_c0_g1_i1	-2.46562	0.393698	0.957104	-0.899455	-0.426548	-0.408657	0.843506	1.28029	-0.127658	1.83847	0.0229092	-0.094878	0.409189	-0.150864	-0.7573	-0.414186	-0.474913	1.0619	0.855405	0.112407	-0.440783	.

## Sheet: Unspecific Immunity
Table S1: Modular expression for heatmap
Transcripts	Module expression															Average expression					PreferredName	BLAST+/UniProt by Trinotate	BlastKoala
	s.s_1	s.s_2	s.s_1	s.s_4	s.s_5	s.s_6	het.8n.7n_1	het.8n.7n_3	het.7n.8n_1	het.7n.8n_3	het.18n.17n_1	het.18n.17n_2	het.18n.17n_3	het.17n.18n_1	het.17n.18n_2	sham	het-non-inf.7	het-non-inf.8	het-non-inf.17	het-non-inf.18		Description	KO	BRITE hierarchies
TRINITY_DN10108_c0_g1_i7	0.193675	2.29569	-1.49896	-1.24363	-0.792143	-0.744661	-0.855713	-0.0636141	0.428799	-0.308999	-0.444141	1.10816	0.525113	0.799023	0.601409	-0.298339	-0.459664	0.0598996	0.396376	0.700216	SLMAP	Sarcolemmal membrane-associated protein
TRINITY_DN101202_c0_g1_i1	0.141303	1.62708	-1.33886	-0.858401	0.129551	-1.69787	0.466572	0.2508	0.602263	1.3418	-0.484814	0.505024	0.897201	-1.46687	-0.114784	-0.332866	0.358686	0.972033	0.305804	-0.790825	CRJ1C	Crystallin J1C
TRINITY_DN10168_c0_g4_i1	-0.888934	0.448145	-0.476767	1.63421	-1.87735	-1.87735	0.857692	-0.0167387	0.822348	0.705576	-0.284509	0.467379	0.871787	-0.288586	-0.0968961	-0.506342	0.420477	0.763962	0.351552	-0.192741	.		K19069
TRINITY_DN102986_c0_g1_i1	0.171575	0.822853	0.421317	-2.15471	-1.49843	-1.22132	-0.555383	0.716638	0.164752	0.333272	0.050517	1.60959	0.472877	-0.273828	0.940285	-0.576452	0.0806274	0.249012	0.710993	0.333228	.
TRINITY_DN10366_c0_g2_i1	-0.317778	0.940871	-2.60957	-0.439727	-1.40108	-0.53204	0.609378	-0.423487	0.375756	0.501205	0.350966	0.705137	0.347988	1.32655	0.565827	-0.726554	0.0929458	0.438481	0.46803	0.94619	ECHM	Enoyl-CoA hydratase, mitochondrial	K07511	metabolism
TRINITY_DN10387_c0_g1_i8	-0.655765	1.10715	-0.526501	-1.14655	-1.03298	-1.71558	0.809467	-0.401632	1.19702	0.215573	0.927461	0.799352	1.51624	-0.387644	-0.705602	-0.661706	0.203917	0.706298	1.08102	-0.546623	DHC24	Delta(24)-sterol reductase	K09828	metabolism
TRINITY_DN10397_c0_g1_i3	-0.630814	1.57785	-1.30273	-0.33952	-0.31869	-2.22017	0.616143	0.470589	0.623991	0.103844	-0.325242	-0.244117	1.54999	-0.330092	0.768975	-0.539013	0.543366	0.363917	0.326877	0.219442	PA2G3	Group 3 secretory phospholipase A2	K01047	metabolism
TRINITY_DN10646_c1_g1_i1	-0.827061	1.27756	-1.65573	-1.52501	-0.612952	-0.900652	-0.153398	0.151304	1.89008	0.577843	0.0855502	-0.173093	0.852725	0.190402	0.822439	-0.707308	-0.00104697	1.23396	0.255061	0.506421	CYB	Cytochrome b	K03883	metabolism
TRINITY_DN10646_c2_g1_i1	-0.206893	1.08301	-1.7302	-1.19187	-0.922595	-0.770543	0.27536	-0.0779626	1.96248	0.58937	-0.324997	-0.765407	0.554307	0.272209	1.25373	-0.623181	0.0986985	1.27593	-0.178699	0.762968	NU5M	NADH-ubiquinone oxidoreductase chain 5	K03883	metabolism
TRINITY_DN10731_c0_g1_i1	-0.985787	1.72972	0.436898	-1.51803	-0.6824	-1.83714	0.682027	-0.591039	0.245195	1.03436	1.15731	0.280902	-0.0247397	-0.372399	0.445128	-0.476124	0.0454941	0.639776	0.471159	0.0363646	FCY1	Cytosine deaminase	K03365	metabolism
TRINITY_DN10878_c0_g1_i1	-1.50309	0.395975	-0.993578	-1.40951	0.0215141	-1.23295	-0.43522	-0.0440296	1.64094	0.1478	0.389719	1.04961	1.6926	0.0266105	0.253598	-0.786939	-0.239625	0.894372	1.04398	0.140104	MYSA	Myosin heavy chain, muscle	K17751
TRINITY_DN10966_c0_g1_i1	0.460988	0.783179	-0.299576	-1.30761	-1.58374	-1.78369	-0.152748	0.57498	0.39386	0.520728	-0.353599	1.74596	1.08202	0.487407	-0.568159	-0.621741	0.211116	0.457294	0.824793	-0.0403761	.
TRINITY_DN10970_c0_g1_i3	-0.586395	0.958531	-1.96731	-1.40124	-0.941524	0.14853	1.1156	0.660724	1.53513	-0.100234	0.630827	-0.580018	-0.629189	0.3061	0.850467	-0.631569	0.888163	0.717449	-0.192793	0.578284	RM37	39S ribosomal protein L37, mitochondrial	K17418	genetic information processing
TRINITY_DN11117_c0_g1_i1	-0.435709	1.97895	-1.30413	-1.00135	-1.77939	-0.911893	1.07644	0.446169	0.130788	0.451897	-0.275698	0.57668	0.329831	-0.288925	1.00635	-0.575588	0.761303	0.291342	0.210271	0.358711	PPAF1	Phenoloxidase-activating factor 1	K24132
TRINITY_DN11210_c0_g1_i3	-0.843004	1.22415	-0.609524	-0.00449733	-1.37143	-1.5749	0.943924	0.462032	1.27366	0.832927	-1.04521	-0.424606	1.51354	-0.149624	-0.227425	-0.529869	0.702978	1.05329	0.0145735	-0.188525	.
TRINITY_DN114_c0_g1_i12	-0.209686	1.32021	-1.24088	-1.62876	0.148499	-1.09325	1.00979	1.13563	-0.149379	-0.0349111	-0.370261	0.661038	1.02977	-1.44409	0.866293	-0.450645	1.07271	-0.0921449	0.440181	-0.288899	.		K24333
TRINITY_DN1142_c0_g1_i12	-0.416449	1.03373	-1.11267	-1.51376	-0.398447	-1.00163	1.1876	-0.372726	0.21542	1.07389	-1.45779	0.867455	1.54177	0.164519	0.189079	-0.568204	0.407437	0.644657	0.317146	0.176799	MAOX	NADP-dependent malic enzyme	K00029	metabolism
TRINITY_DN1142_c0_g1_i9	-0.512739	0.292033	-2.38104	-0.519457	-1.43042	0.109164	0.0749092	1.20947	1.90818	0.464338	0.430422	0.378955	-0.00190232	-0.0232207	0.00130754	-0.74041	0.642189	1.18626	0.269158	-0.0109566	MAOX	NADP-dependent malic enzyme	K00029	metabolism
TRINITY_DN11727_c0_g1_i1	-0.560115	0.977454	-0.721793	-1.48104	-1.64107	-1.6941	0.0781614	0.532313	0.659792	0.83849	0.383822	1.21974	1.05489	0.504689	-0.151245	-0.853443	0.305237	0.749141	0.886152	0.176722	KAD1	Adenylate kinase isoenzyme 1	K00939	metabolism
TRINITY_DN1186_c0_g1_i20	-0.703963	0.921562	-0.836444	-1.37087	-1.69614	-1.49026	0.729349	0.637888	0.58123	0.0530189	0.678632	1.57556	0.592946	0.582583	-0.255092	-0.862686	0.683619	0.317125	0.949045	0.163745	.
TRINITY_DN11990_c0_g1_i1	-0.059923	1.17349	-1.28903	-1.13306	-1.51256	-1.62591	0.105458	0.442691	1.55765	0.373205	0.207805	0.176569	0.458693	-0.162914	1.28783	-0.741165	0.274074	0.965428	0.281022	0.562459	COX5B	Cytochrome c oxidase subunit 5B, mitochondrial	K02265
TRINITY_DN12257_c0_g1_i1	-2.17709	0.265466	-0.609209	-0.816547	0.0466717	-0.816547	0.861655	0.367839	1.21568	-0.991656	0.0436974	0.0805257	1.98963	0.394862	0.145021	-0.684543	0.614747	0.112011	0.704619	0.269941	HSP23	Heat shock protein 23	K09542
TRINITY_DN12371_c0_g1_i1	-0.762568	1.13553	-2.4324	-1.13356	-0.254725	0.213736	-0.356309	0.166746	1.23169	1.09691	0.73549	-0.152218	0.0559012	1.02501	-0.569234	-0.538999	-0.0947817	1.1643	0.213058	0.227888	GLOD4	Glyoxalase domain-containing protein 4
TRINITY_DN1256_c0_g1_i7	-0.363974	1.01712	0.299785	-0.37324	-1.82761	-2.40794	0.145476	0.535852	0.651742	-0.300898	0.631754	0.235364	1.4643	0.130715	0.161553	-0.60931	0.340664	0.175422	0.77714	0.146134	.		K20478
TRINITY_DN1264_c0_g1_i5	-0.636358	1.34933	-1.22071	-0.484781	-1.2117	-1.17353	1.13363	0.123508	0.318116	0.677554	-0.81944	-1.04302	1.59534	0.509281	0.882792	-0.56296	0.628571	0.497835	-0.0890418	0.696036	SPB9	Serpin B9	K13963	metabolism
TRINITY_DN1276_c1_g1_i3	0.0368603	0.990018	-0.39971	-0.509166	-1.94487	-0.699605	-0.422346	0.478519	1.77714	0.236336	-0.112489	0.252166	1.37315	-1.57365	0.51765	-0.421078	0.0280868	1.00674	0.504275	-0.528001	.		K04975
TRINITY_DN12925_c0_g1_i16	-0.265904	1.66345	-0.0872497	-1.71496	-1.42738	-0.330724	-0.119166	0.457632	-0.279316	-0.505444	0.590126	0.967614	0.441828	-1.08164	1.69114	-0.360461	0.169233	-0.39238	0.666523	0.304746	SCP1	Sarcoplasmic calcium-binding protein 1
TRINITY_DN12925_c0_g1_i19	-0.43238	1.0333	-0.301374	-1.77374	-1.70737	-1.09481	-0.440802	0.533739	0.75707	-0.0413512	0.782709	1.12358	0.827446	-0.502354	1.23633	-0.712728	0.0464686	0.357859	0.911244	0.36699	SCP1	Sarcoplasmic calcium-binding protein 1
TRINITY_DN13174_c0_g1_i5	-0.416629	1.81661	-0.0683761	-1.22912	-1.18162	-1.88135	0.841755	0.877136	1.41741	-0.193084	-0.308503	-0.376764	0.194494	0.525112	-0.0170715	-0.493414	0.859445	0.612163	-0.163591	0.25402	TPSA	Alpha,alpha-trehalose-phosphate synthase [UDP-forming] A	K16055	metabolism
TRINITY_DN1325_c0_g1_i4	0.903526	0.857855	-0.548599	-2.34509	-1.05186	0.218297	0.525366	1.24152	0.607641	0.731795	-0.196948	-0.933939	0.806981	-1.0699	0.253356	-0.327645	0.883443	0.669718	-0.107969	-0.408272	.
TRINITY_DN134500_c0_g1_i1	-0.324119	1.18203	-1.5481	-0.68527	-0.890198	-0.702755	-1.11613	-0.32577	2.33745	0.295555	-0.252094	0.874495	0.319537	0.132183	0.703173	-0.494734	-0.72095	1.3165	0.31398	0.417678	COX1	Cytochrome c oxidase subunit 1
TRINITY_DN136_c0_g1_i3	-1.25874	1.34996	0.336195	-1.34325	-1.28475	-1.80533	0.514363	0.794762	1.02608	-0.437255	0.0919226	0.791375	0.867532	0.474114	-0.116966	-0.667654	0.654562	0.29441	0.58361	0.178574	PDPR	Pyruvate dehydrogenase phosphatase regulatory subunit, mitochondrial	K17509	metabolism
TRINITY_DN137_c0_g3_i1	-0.0487283	1.17962	-1.33351	0.573436	-1.99552	-0.955507	-0.36247	1.48821	0.528969	-0.53784	-0.317554	0.270785	0.532861	-0.447608	1.42486	-0.430037	0.562871	-0.00443547	0.162031	0.488628	.
TRINITY_DN1415_c0_g1_i7	-0.853139	1.39195	-1.82471	0.526671	-1.4653	-0.817093	-0.225603	0.767313	0.416958	0.519449	0.574796	-0.378594	1.17701	-0.89288	1.08318	-0.506938	0.270855	0.468203	0.457737	0.0951495	.
TRINITY_DN14162_c0_g1_i1	0.038281	1.84296	-0.738235	-1.68901	-1.3583	-1.61397	0.259067	0.161343	0.337752	-0.0337026	0.133334	0.37206	0.234014	0.691902	1.3625	-0.586378	0.210205	0.152025	0.246469	1.0272	MPPB	Mitochondrial-processing peptidase subunit beta	K17732	metabolism
TRINITY_DN14203_c0_g1_i3	0.488619	1.21831	-1.7302	-0.0592609	-0.412722	-0.823638	-0.768348	1.06365	0.0414268	-0.117818	1.06078	0.221334	0.722771	-1.96701	1.06211	-0.219816	0.147652	-0.0381957	0.668294	-0.452449	ADT	ADP,ATP carrier protein	K05863	signaling and cellular processes
TRINITY_DN14591_c0_g2_i1	0.477777	1.15844	-0.665784	-1.3419	-1.47872	-1.17804	-0.466006	0.570554	1.08567	-1.13437	0.242612	0.868788	0.856057	-0.378392	1.38332	-0.504705	0.0522737	-0.0243525	0.655819	0.502465	.
TRINITY_DN14735_c0_g1_i1	0.0642828	1.57202	-0.735243	-1.71295	-1.64438	-1.44957	0.262695	0.811869	0.889998	-0.111873	0.378794	0.661724	-0.130875	0.0923992	1.0511	-0.650973	0.537282	0.389062	0.303214	0.571752	NDUA9	NADH dehydrogenase [ubiquinone] 1 alpha subcomplex subunit 9, mitochondrial	K03953
TRINITY_DN148705_c0_g1_i1	0.261292	1.82801	-2.13121	-0.829294	-0.813578	-0.971846	0.505673	-0.16687	0.681491	-0.488659	0.100629	0.915288	1.19349	-0.537843	0.453433	-0.442772	0.169402	0.0964164	0.736468	-0.0422049	.
TRINITY_DN1516_c0_g1_i3	0.0684651	1.91423	-1.49095	-1.12544	-1.8684	-0.808405	0.321121	0.233556	0.760444	0.359867	0.876551	-0.375009	0.796271	0.509114	-0.171408	-0.551751	0.277338	0.560156	0.432604	0.168853	NAC2	Sodium/calcium exchanger 2	K05849	signaling and cellular processes
TRINITY_DN1521_c0_g1_i4	-0.329883	0.650088	-1.81922	-0.827623	-1.38541	-1.36186	-0.00661233	0.24563	1.78878	0.716015	0.876449	-0.14888	0.126719	0.864087	0.611721	-0.845651	0.119509	1.2524	0.284763	0.737904	ERL2B	Erlin-2-B	K23341	genetic information processing
TRINITY_DN15238_c0_g1_i2	-0.962834	0.408237	-1.56185	-1.46477	-0.697203	-0.674549	0.873011	1.34737	0.128947	1.58986	-0.137155	-0.597034	1.13396	-0.145096	0.759119	-0.825495	1.11019	0.859401	0.133256	0.307011	EXOL7	Protein EXORDIUM-like 7
TRINITY_DN157_c0_g1_i2	-1.5253	1.64542	-0.925287	-0.6461	0.181282	-1.37139	0.501289	1.62184	0.151571	-0.326151	0.386802	0.229367	-0.335493	-0.882081	1.29423	-0.440228	1.06156	-0.0872897	0.0935584	0.206075	.		K00253
TRINITY_DN16351_c0_g1_i2	1.02622	1.05192	-0.494203	-0.987002	-2.07586	-1.73622	0.432906	-0.0885938	0.5527	0.112399	0.831112	1.06053	0.436941	-0.682291	0.559455	-0.53586	0.172156	0.332549	0.776195	-0.0614181	.		K09312
TRINITY_DN1787_c0_g1_i7	0.133846	1.52701	-0.727526	0.096812	-1.82621	-1.09731	1.11143	0.395162	1.47916	-1.60747	-0.210393	-0.0735595	-0.00830454	0.274129	0.533222	-0.315562	0.753294	-0.0641541	-0.097419	0.403675	NNTM	NAD(P) transhydrogenase, mitochondrial	K00323	metabolism
TRINITY_DN1804_c9_g2_i1	-0.992501	1.4437	-0.98255	-2.03883	-1.26062	-0.259628	-0.0815153	-0.0350452	1.0156	1.22822	-0.0695728	0.817014	0.463121	-0.0895252	0.842127	-0.681738	-0.0582802	1.12191	0.403521	0.376301	.
TRINITY_DN1821_c0_g2_i1	-0.735353	0.457987	-1.53682	-1.74651	-1.02936	-1.24931	0.203939	0.780113	1.23277	0.80801	0.368337	0.147928	0.631958	0.359349	1.30698	-0.973229	0.492026	1.02039	0.382741	0.833163	UAF30	Upstream activation factor subunit spp27
TRINITY_DN1851_c1_g1_i2	0.263662	1.42595	-0.448936	-0.0291044	-2.82859	0.0724987	-0.164447	0.0640578	0.686842	-0.387029	0.00939212	0.227911	0.00858176	-0.54119	1.6404	-0.257419	-0.0501945	0.149907	0.0819616	0.549603	.
TRINITY_DN18859_c1_g1_i1	-0.390494	-0.219027	-1.34219	-2.24011	1.53561	-0.41765	-1.06407	0.458089	0.547674	-0.0117668	-0.0459876	0.433782	0.821699	0.78175	1.15269	-0.512311	-0.302989	0.267954	0.403164	0.96722	.
TRINITY_DN1927_c0_g1_i1	0.113098	2.17473	-1.81079	-1.76089	-0.512374	-0.501302	0.197684	0.686904	1.13978	-0.20745	-0.00429005	0.47817	-0.00456776	0.381415	-0.370126	-0.382921	0.442294	0.466167	0.156437	0.00564432	.
TRINITY_DN1958_c0_g2_i1	0.319088	1.52412	-0.333637	-1.71767	-1.86076	-1.38972	-0.103002	0.366916	1.00867	-0.320264	0.217225	0.305896	1.12288	0.226523	0.633732	-0.576429	0.131957	0.344204	0.548667	0.430128	ATPA	ATP synthase subunit alpha, mitochondrial	K02132
TRINITY_DN19811_c0_g1_i3	-0.391144	0.769134	0.0876751	-1.75241	-1.69691	-1.05185	-0.37237	0.428617	0.333389	0.804568	0.682829	1.60423	0.378138	-0.88965	1.06575	-0.672583	0.0281237	0.568978	0.888399	0.0880482	.		K04008
TRINITY_DN19861_c0_g1_i2	0.498591	1.44738	-2.01144	-1.26933	-1.21063	-1.43994	0.351844	0.529665	0.940836	0.235627	0.745884	0.226478	-0.0474357	0.539904	0.462555	-0.664226	0.440754	0.588232	0.308309	0.50123	HIG1C	HIG1 domain family member 1C
TRINITY_DN2051_c1_g1_i1	-1.89268	0.465995	0.202376	-1.31764	-0.999437	-0.250875	2.04981	0.705875	1.00308	0.246878	-0.835139	-0.213283	0.916116	0.026762	-0.107832	-0.632044	1.37784	0.624978	-0.044102	-0.0405348	MYSA	Myosin heavy chain, muscle	K17751
TRINITY_DN2058_c0_g3_i2	0.430079	0.734984	-2.42023	-0.0905177	-1.42902	-0.0636918	0.827191	0.661913	0.755164	0.95295	-0.0803561	-0.022618	0.474742	-1.42902	0.698421	-0.473065	0.744552	0.854057	0.123923	-0.365298	.
TRINITY_DN2071_c3_g1_i7	-0.562031	2.75886	-1.32851	-1.01871	-0.971462	-0.933217	-0.174386	0.87889	0.329369	0.107759	-0.325211	0.4894	0.253487	0.240296	0.255474	-0.342513	0.352252	0.218564	0.139225	0.247885	.
TRINITY_DN21989_c0_g1_i7	-0.827492	0.698402	-1.3234	-0.260565	-1.42394	-1.79643	1.28991	0.203425	1.1228	1.0052	-0.697425	0.495367	0.896798	0.149853	0.4675	-0.822239	0.746667	1.064	0.23158	0.308677	.		K23855
TRINITY_DN22_c0_g1_i8	0.320572	1.27443	-1.52328	-0.348143	-0.930721	-0.930721	-1.52328	1.0316	0.971577	-0.320323	-0.930721	1.38253	0.372866	0.369777	0.783846	-0.35631	-0.245843	0.325627	0.27489	0.576812	DAD1	Dolichyl-diphosphooligosaccharide--protein glycosyltransferase subunit DAD1	K12668
TRINITY_DN2231_c0_g1_i21	-1.40724	1.16688	-1.67603	-1.05692	-1.49466	-0.48079	0.33291	0.958984	1.22422	0.966145	0.261717	0.557613	-0.134841	0.615457	0.166548	-0.824792	0.645947	1.09518	0.228163	0.391003	YCP9	Uncharacterized oxidoreductase C663.09c
TRINITY_DN22658_c0_g1_i1	-0.475809	0.656392	-1.12321	-0.581234	-1.54227	-0.241426	1.72952	0.176978	1.63301	0.359443	-0.28633	0.371041	-0.0373793	-1.55688	0.918158	-0.551261	0.953251	0.996225	0.0157773	-0.31936	.
TRINITY_DN234388_c0_g1_i1	-0.0739533	0.830413	-0.599688	-1.03633	-0.941265	-0.864319	2.49847	0.510445	0.918753	-0.465719	-0.971166	0.784066	0.357359	-0.993299	0.0462383	-0.447524	1.50446	0.226517	0.0567531	-0.473531	4CL1	Probable 4-coumarate--CoA ligase 1	K01904	metabolism
TRINITY_DN235449_c0_g1_i1	-0.491159	1.40954	-1.7466	-1.13437	-1.27987	-0.955825	0.00858209	-0.0643933	1.62102	0.427154	-0.2801	0.14232	0.899753	0.479333	0.964612	-0.699714	-0.0279056	1.02409	0.253991	0.721973	ATP6	ATP synthase subunit a
TRINITY_DN23634_c2_g1_i1	0.398508	0.178447	-1.97306	-0.182202	-1.7578	-0.826801	-1.06158	0.128621	-0.0327772	0.507071	1.10751	0.570057	1.37057	0.645079	0.928363	-0.693819	-0.466482	0.237147	1.01605	0.786721	.
TRINITY_DN2380_c0_g1_i11	-0.459076	1.18607	-1.37873	-0.561351	-1.18559	-0.393941	-0.462471	0.908371	0.90575	-1.03708	0.189061	0.986882	1.35282	-1.21482	1.1641	-0.465435	0.22295	-0.0656647	0.842922	-0.0253619	.		K15157
TRINITY_DN2403_c0_g1_i2	-0.16513	2.04136	0.355246	-1.05407	-1.62797	-1.60375	0.821731	-0.319355	0.912784	0.0632884	-1.02907	0.52869	0.330235	0.319136	0.426877	-0.342386	0.251188	0.488036	-0.0567147	0.373006	FCER2	Low affinity immunoglobulin epsilon Fc receptor	K06560
TRINITY_DN2421_c0_g1_i2	-0.232778	0.71849	-0.19799	-1.15908	-1.85275	-2.21859	0.202324	-0.0200892	0.479301	0.763683	0.566756	0.524335	0.889754	0.401273	1.13535	-0.823781	0.0911176	0.621492	0.660282	0.768311	G3P	Glyceraldehyde-3-phosphate dehydrogenase	K00134	metabolism
TRINITY_DN2421_c0_g1_i9	-0.0342852	0.578225	-0.231972	-1.30909	-1.93633	-1.82669	0.115961	0.0535373	0.689024	0.484024	0.216324	0.738616	0.689153	0.0366179	1.73689	-0.793358	0.0847489	0.586524	0.548031	0.886755	G3P	Glyceraldehyde-3-phosphate dehydrogenase	K00134	metabolism
TRINITY_DN2435_c0_g1_i42	-0.455681	2.08932	-1.13592	-1.43412	-1.12083	-1.33819	0.461769	0.897579	0.472955	0.0875798	0.733736	-0.666981	0.179305	0.538489	0.690989	-0.565903	0.679674	0.280267	0.0820199	0.614739	HGD	Homogentisate 1,2-dioxygenase	K00451	metabolism
TRINITY_DN24757_c0_g1_i2	-0.274543	1.41914	-1.21939	-1.29622	-1.39516	-1.2765	-0.368478	0.0994918	1.16489	0.0874837	-0.176972	0.923339	1.1519	-0.041037	1.20204	-0.673778	-0.134493	0.626188	0.632757	0.580502	.		K08486
TRINITY_DN248_c0_g1_i13	-1.00651	0.889473	-0.211755	-0.260245	-1.756	-1.756	2.01575	0.499115	0.281153	1.07032	0.371762	-0.184368	0.371425	-0.252747	-0.0713749	-0.683506	1.25743	0.675737	0.186273	-0.162061	MMP2	72 kDa type IV collagenase	K01398
TRINITY_DN248_c0_g1_i16	-0.67887	1.144	-0.871721	0.518787	-1.44305	-1.83751	1.30655	0.245625	1.18408	1.11845	-0.806338	-0.144667	0.731015	-0.296227	-0.170124	-0.52806	0.776086	1.15126	-0.0733302	-0.233175	MMP2	72 kDa type IV collagenase	K01398
TRINITY_DN2483_c1_g1_i2	-0.401459	1.37545	-1.63942	-0.859012	-0.388579	-1.78305	0.192044	1.18066	1.42915	0.72258	-0.82563	0.201365	0.667917	-0.0338747	0.161853	-0.616011	0.686351	1.07587	0.0145504	0.0639891	TNNI	Troponin I	K12044	signaling and cellular processes
TRINITY_DN24897_c0_g1_i1	0.540841	1.89392	-0.29996	-1.83417	-1.22654	-0.705251	-0.470026	0.509597	0.189813	-0.406049	-0.34192	0.396524	0.248343	-0.368944	1.87381	-0.271858	0.0197854	-0.108118	0.100982	0.752435	PGK	Probable phosphoglycerate kinase	K00927	metabolism
TRINITY_DN2546_c0_g1_i2	1.25843	1.14435	-1.26447	-0.0571436	-1.54549	-0.877897	-1.0801	-0.12136	0.762007	-0.611547	0.98832	1.05273	0.519163	-1.04291	0.875916	-0.223704	-0.600728	0.07523	0.853406	-0.0834982	.
TRINITY_DN2623_c0_g1_i54	0.443075	1.46517	-0.804733	-1.22738	-0.773058	-0.562937	0.222504	0.650607	0.707988	0.39413	0.552474	-1.39986	1.73475	-1.47628	0.0735462	-0.243311	0.436555	0.551059	0.29579	-0.701367	.
TRINITY_DN2669_c0_g2_i2	-0.18866	0.946315	-0.84404	-1.2316	-1.84987	-1.48123	0.0728294	0.421332	1.18816	0.290374	0.200132	1.43838	1.00521	-0.444518	0.477186	-0.774847	0.247081	0.739265	0.881241	0.0163344	MLR	Myosin regulatory light chain 2
TRINITY_DN2669_c0_g2_i4	-0.0970934	1.02351	-0.73638	-1.22189	-1.8289	-1.50046	0.20568	0.395397	1.1037	0.235004	0.158029	1.4561	1.00948	-0.673263	0.471093	-0.726869	0.300538	0.66935	0.874537	-0.101085	MLR	Myosin regulatory light chain 2
TRINITY_DN2669_c0_g3_i1	-0.469275	0.970668	-1.09672	-1.25629	-1.51524	-1.52498	-0.00598964	0.414674	1.3944	0.623061	0.0932169	1.28386	0.985528	-0.333744	0.436834	-0.815306	0.204342	1.00873	0.787536	0.0515449	.
TRINITY_DN27021_c0_g4_i1	-0.597586	2.18384	-0.330787	-0.476271	-0.476271	-0.476271	-1.19598	0.318946	1.63503	-1.12031	-0.476271	-0.476271	0.901007	-0.476271	1.06347	-0.0288909	-0.438519	0.257358	-0.0171781	0.293601	.
TRINITY_DN29736_c0_g1_i2	-0.48451	0.569685	-0.629885	0.531373	-1.71822	-1.68586	0.507851	0.231753	0.521429	-0.172567	-0.782569	0.448071	2.11247	-0.405108	0.956086	-0.569569	0.369802	0.174431	0.592657	0.275489	.		K23855
TRINITY_DN29807_c0_g1_i1	-0.902259	0.259085	-1.11835	-1.26313	-1.63411	-1.55071	0.205308	0.631923	1.32851	0.55338	0.915774	0.53234	0.825663	0.342599	0.873966	-1.03491	0.418615	0.940947	0.757925	0.608283	MYP2	Myelin P2 protein
TRINITY_DN3003_c0_g2_i1	0.69594	1.66731	-0.508814	-1.79449	-1.12319	-0.955814	-1.28395	0.262097	1.35779	0.0166383	0.632207	0.511343	-0.025079	-0.321172	0.869187	-0.336511	-0.510927	0.687216	0.372824	0.274008	.		K10518
TRINITY_DN3027_c1_g1_i1	-0.891147	1.63383	-1.44517	-1.5145	-0.640461	-0.90764	0.0989598	-0.162861	1.89611	0.636729	-0.259936	-0.00802668	0.525979	0.526805	0.511335	-0.627515	-0.0319505	1.26642	0.0860056	0.51907	NU4M	NADH-ubiquinone oxidoreductase chain 4	K03881	metabolism
TRINITY_DN3027_c3_g1_i1	-0.330391	1.12991	-1.37244	-1.28788	-0.131633	-0.92704	-0.523642	-0.620739	2.27655	0.128417	-0.261726	-0.502324	1.005	0.695819	0.722129	-0.48658	-0.572191	1.20249	0.0803154	0.708974	.
TRINITY_DN303_c0_g1_i1	-0.953238	1.64536	-0.857784	-1.70019	-1.32514	-1.32917	0.392057	0.384419	0.625524	-0.0909528	0.424403	0.404507	1.16337	0.388786	0.828038	-0.753359	0.388238	0.267286	0.664095	0.608412	QCR2	Cytochrome b-c1 complex subunit 2, mitochondrial	K00415	metabolism
TRINITY_DN30514_c0_g1_i1	-0.756727	1.46503	-1.2962	-2.15647	0.477389	-0.933958	-0.185259	-0.137637	1.5703	0.889957	0.317099	0.59829	-0.158616	0.0880706	0.218729	-0.533489	-0.161448	1.23013	0.252258	0.1534	.
TRINITY_DN31831_c2_g1_i2	-0.117954	1.54204	-1.26326	-1.45973	-1.39211	-0.841628	-0.00170382	0.332618	0.608173	1.6151	-0.045016	0.687447	1.09094	-0.0640262	-0.690889	-0.588774	0.165457	1.11164	0.577791	-0.377457	.
TRINITY_DN3268_c0_g1_i1	-0.0884818	1.03951	-1.91587	-1.36243	-1.92992	0.0981667	0.807973	0.738347	1.12261	-0.450446	0.521359	0.453562	0.519422	0.490105	-0.0439115	-0.69317	0.77316	0.336082	0.498115	0.223097	TFAM	Transcription factor A, mitochondrial	K11830	genetic information processing
TRINITY_DN3297_c0_g2_i4	-1.62487	1.03285	-0.771884	-0.612317	-0.726793	-0.870822	2.20678	-0.676322	0.286004	0.192525	-0.327898	-0.134755	1.20007	0.997413	-0.169987	-0.595638	0.76523	0.239265	0.245804	0.413713	LIAS	Lipoyl synthase, mitochondrial	K03644	metabolism
TRINITY_DN33079_c0_g1_i2	-0.424086	0.920467	-0.870077	-1.35869	-1.99497	-0.909583	0.844917	0.672657	0.144496	0.753573	0.0067821	1.2119	0.430716	-0.711457	1.28336	-0.772824	0.758787	0.449035	0.549801	0.285949	MLR	Myosin regulatory light chain 2
TRINITY_DN33079_c0_g1_i3	-0.480485	0.842268	-1.11476	-1.07335	-1.74876	-1.10229	-0.0122972	0.577423	1.05648	0.461908	-0.0130303	1.30755	0.999323	-0.843745	1.14378	-0.779565	0.282563	0.759193	0.764614	0.150017	MLR	Myosin regulatory light chain 2	K12757
TRINITY_DN33079_c0_g1_i9	-0.189078	1.1704	-0.706028	-0.679107	-0.646446	-1.72891	-1.10834	-0.234823	1.7408	0.0110888	0.288595	1.26877	1.28556	0.241413	-0.713891	-0.463195	-0.671583	0.875947	0.947641	-0.236239	MLR	Myosin regulatory light chain 2
TRINITY_DN3340_c0_g1_i7	0.0964983	2.00333	0.106233	0.0647831	-0.942816	-0.893269	-0.393106	-0.458602	1.54967	-1.16612	-0.222234	-0.326316	0.734651	-1.38815	1.23545	0.0724602	-0.425854	0.191773	0.0620337	-0.0763502	.		K17995
TRINITY_DN3366_c0_g1_i2	0.473859	0.592475	-1.16527	0.105224	-0.344404	-1.67382	0.732534	-0.743003	-0.159031	1.42352	1.56049	0.080374	0.469677	-1.77583	0.423201	-0.335323	-0.00523424	0.632247	0.703513	-0.676313	GLUCL	Glutamate-gated chloride channel	K05273	signaling and cellular processes
TRINITY_DN34675_c0_g1_i2	-0.723326	2.19275	-1.39828	-1.12317	-1.28652	-0.828399	-0.429781	0.476359	0.15453	-0.340032	0.212006	0.5807	1.05625	0.74101	0.71591	-0.527825	0.0232891	-0.0927512	0.616318	0.72846	TM120	Transmembrane protein 120 homolog
TRINITY_DN3508_c1_g1_i2	0.0793517	1.76511	-0.821936	-0.550067	-0.631398	-0.731299	-0.737648	0.317148	1.90509	-0.249038	-0.233158	0.154081	0.951126	-1.81422	0.596859	-0.148374	-0.21025	0.828027	0.290683	-0.608681	.
TRINITY_DN3593_c0_g1_i1	0.736706	0.869462	-1.17263	-0.399211	-0.399211	-0.399211	-1.17263	-1.17263	1.4941	1.41966	-0.399211	-0.399211	1.79242	-0.399211	-0.399211	-0.127348	-1.17263	1.45688	0.331334	-0.399211	.
TRINITY_DN36004_c0_g2_i2	-0.11685	1.6654	-0.802046	-1.56114	-1.83535	-1.40215	0.373535	0.653967	1.17162	0.0385991	0.170728	0.339725	0.539126	0.128755	0.636093	-0.675358	0.513751	0.605108	0.34986	0.382424	ODO2	Dihydrolipoyllysine-residue succinyltransferase component of 2-oxoglutarate dehydrogenase complex, mitochondrial	K00658	metabolism
TRINITY_DN3616_c0_g1_i6	1.40881	1.43138	-1.47115	-0.452002	-1.28154	-1.48271	-0.298996	0.330306	0.339039	0.851819	1.24813	-0.283727	0.128651	-0.924509	0.456512	-0.30787	0.0156552	0.595429	0.36435	-0.233999	.		K20363
TRINITY_DN3830_c1_g1_i4	-0.174576	0.976144	-0.0902001	1.34698	-1.12143	-1.61811	0.434436	-0.426913	0.648187	-0.00194317	-1.14312	-0.874831	2.0961	-0.198836	0.148122	-0.113533	0.00376136	0.323122	0.0260485	-0.0253568	ITB3	Integrin beta-3	K05719	signaling and cellular processes
TRINITY_DN41087_c0_g1_i7	-0.20666	1.17706	-0.911032	-1.88682	-0.541651	-1.26189	-0.308659	-0.0293727	0.422868	1.65572	-0.576963	0.241818	1.43808	0.898797	-0.111292	-0.605165	-0.169016	1.03929	0.367644	0.393752	KPYK	Pyruvate kinase	K00873	metabolism
TRINITY_DN41087_c0_g1_i8	0.311331	1.36	-0.487761	-1.39202	-2.17714	-1.23367	0.649604	0.614326	-0.0862327	0.566252	-0.066211	0.247448	0.930121	1.17757	-0.413626	-0.603209	0.631965	0.24001	0.370452	0.381973	KPYK	Pyruvate kinase	K00873	metabolism
TRINITY_DN418_c2_g1_i1	-0.923227	1.5072	-1.78262	-0.580334	0.106636	-0.497677	-0.709423	0.0114851	1.1331	2.0926	0.0901278	0.294414	0.0893704	0.0779073	-0.909557	-0.36167	-0.348969	1.61285	0.157971	-0.415825	.
TRINITY_DN4223_c0_g1_i14	-1.07039	1.28266	-0.210584	-1.41893	-0.665193	-1.35504	0.717496	0.209935	0.681318	1.17644	-0.0808506	-0.864911	1.91145	-0.0922542	-0.22114	-0.572913	0.463715	0.928877	0.321896	-0.156697	.
TRINITY_DN4270_c0_g1_i10	-0.0198401	1.00028	-0.639029	0.847797	-1.90623	-2.15584	0.590238	0.31073	1.27923	0.692992	-0.629271	-0.288083	0.617883	-0.0988941	0.39804	-0.47881	0.450484	0.98611	-0.0998235	0.149573	.
TRINITY_DN4270_c0_g1_i12	-0.36363	1.04377	-0.817027	0.910395	-2.01251	-1.85501	0.433336	0.35349	1.27443	0.943347	-0.416666	-0.34992	0.731944	-0.187402	0.311449	-0.515668	0.393413	1.10889	-0.0115475	0.0620234	.
TRINITY_DN44_c0_g1_i1	0.213246	1.46385	-1.06486	-1.60466	0.143135	-0.845506	0.405807	-0.012089	2.19718	-0.809836	-0.578355	-0.0226289	0.109694	-0.600639	1.00565	-0.282465	0.196859	0.693674	-0.163763	0.202507	RIDA	2-iminobutanoate/2-iminopropanoate deaminase	K09022	metabolism
TRINITY_DN4527_c0_g1_i1	-1.13256	1.1161	-0.941585	-1.54273	-1.92461	-0.751568	0.507074	1.14541	0.878352	0.0617731	0.456951	0.816568	0.278601	0.745967	0.286262	-0.862827	0.826243	0.470063	0.517373	0.516114	ODPX	Pyruvate dehydrogenase protein X component, mitochondrial	K00627	metabolism
TRINITY_DN4746_c0_g1_i2	0.273337	1.73938	-0.888652	0.400288	-2.00969	-0.816234	0.700731	0.0133577	1.01716	-0.912194	-0.248579	0.623452	0.0385962	-1.06833	1.13737	-0.216928	0.357044	0.0524823	0.137823	0.0345219	MIC60	MICOS complex subunit Mic60	K17785	genetic information processing
TRINITY_DN480_c5_g1_i10	0.627349	1.21664	-0.385084	-0.800977	-1.27579	-1.75745	-1.01675	-0.22205	2.10194	0.798296	-0.271011	0.595118	0.160837	0.083543	0.145381	-0.395885	-0.619398	1.45012	0.161648	0.114462	.
TRINITY_DN48682_c1_g1_i2	-0.021915	1.06469	0.165231	-1.58102	-1.5315	-1.7032	-0.140521	0.984198	1.21798	0.355178	-0.469589	1.44208	0.404731	-0.174872	-0.0114713	-0.601285	0.421838	0.786579	0.459074	-0.0931717	SINA	E3 ubiquitin-protein ligase sina	K04506	genetic information processing
TRINITY_DN49_c3_g1_i1	-0.619968	1.82982	-1.98705	-0.99171	-0.0245566	0.00398736	0.321621	0.945287	0.755699	1.31431	-0.974532	0.101658	-0.0361566	-0.980367	0.341965	-0.298247	0.633454	1.035	-0.30301	-0.319201	TITIN	Titin	K12567
TRINITY_DN4927_c0_g1_i6	-0.04969	1.2456	-7.87e-05	-1.01589	-1.32746	-1.23636	-0.821469	0.363976	0.718524	0.373577	-0.143632	1.9789	-0.401285	-0.963228	1.27851	-0.397313	-0.228747	0.54605	0.477995	0.157641	DUS3	Dual specificity protein phosphatase 3	K14165	metabolism
TRINITY_DN498_c1_g1_i23	-1.24919	0.926322	-1.24919	0.287508	-1.76254	0.328045	0.798123	0.402741	-0.26264	1.07661	0.496274	0.591296	0.836817	-1.76254	0.542366	-0.453175	0.600432	0.406985	0.641462	-0.610086	.
TRINITY_DN499_c0_g1_i9	-1.55508	0.857309	-0.296798	-1.19562	-0.674754	-0.892841	1.92981	-0.00129031	-0.62714	0.632542	-0.130108	-0.606988	0.889817	1.53757	0.133569	-0.626297	0.964261	0.00270117	0.0509068	0.83557	.		K00799
TRINITY_DN5145_c0_g1_i1	-0.229954	0.53702	-0.0415934	-0.805496	-1.31676	-1.28465	1.14999	0.0138839	1.92285	0.0184789	-0.774253	-1.17482	1.5939	0.137106	0.254288	-0.523572	0.581937	0.970663	-0.118388	0.195697	.		K01687
TRINITY_DN5270_c0_g1_i9	0.859653	0.695023	-2.02292	-1.45301	-0.314735	-1.07369	1.28811	-0.779493	0.824898	1.19148	0.496822	-0.49413	0.493538	0.443833	-0.155379	-0.551613	0.254309	1.00819	0.16541	0.144227	.		K13164
TRINITY_DN5427_c0_g2_i4	-0.586212	0.64482	0.413483	0.242687	-0.904336	-1.59456	0.228882	-0.11036	1.24687	-0.105199	-0.923191	-1.45009	2.19186	0.275603	0.429743	-0.297354	0.059261	0.570833	-0.060471	0.352673	CD2AP	CD2-associated protein	K13738
TRINITY_DN5490_c0_g1_i13	-0.443795	0.911757	-1.05819	0.574903	-1.62715	-1.17209	0.862117	0.08965	-0.551403	1.53933	-0.508448	-0.6651	1.82992	0.0791626	0.139332	-0.469094	0.475884	0.493964	0.218792	0.109247	.		K14327
TRINITY_DN5533_c0_g1_i8	-0.487134	1.21124	0.210198	-0.76049	-0.76049	-0.76049	-1.55178	-0.520627	1.7537	0.5012	0.653836	-0.76049	1.67254	-0.76049	0.359282	-0.224528	-1.0362	1.12745	0.521962	-0.200604	.
TRINITY_DN5658_c0_g2_i12	-0.512759	1.4682	-0.917772	-1.16156	-1.99716	-0.525961	-0.115072	-0.0517365	0.206589	1.0513	-0.321765	0.599261	1.2895	-0.32601	1.31495	-0.607836	-0.0834041	0.628947	0.522331	0.494469	.
TRINITY_DN57025_c0_g1_i8	0.347174	0.65501	-1.76925	-1.48363	-1.32665	-0.636593	0.502529	-0.0888072	1.57611	1.39511	-0.313855	-0.273322	0.769454	0.703183	-0.0564546	-0.702323	0.206861	1.48561	0.060759	0.323364	.		K05111
TRINITY_DN5739_c0_g1_i5	-0.134457	0.99494	-0.530185	-0.674537	-1.74276	-0.0146645	-0.783761	0.745774	1.43517	-1.80892	1.231	0.716935	-0.112988	-0.131859	0.810309	-0.350277	-0.0189935	-0.186876	0.61165	0.339225	.
TRINITY_DN5794_c0_g1_i6	-0.558695	1.57462	-2.00154	-0.143126	-1.12263	-1.05057	0.473019	0.896148	0.377122	-0.392602	0.414888	-0.804206	0.413374	0.390451	1.53375	-0.550325	0.684584	-0.00773997	0.00801866	0.962102	GTPB6	Putative GTP-binding protein 6
TRINITY_DN5978_c0_g1_i2	-0.391248	1.88079	-1.34446	-0.262205	-0.755086	-1.43692	1.00025	0.170013	0.350687	0.335559	-1.04786	-0.285826	1.06622	-0.629284	1.34938	-0.384856	0.58513	0.343123	-0.0891546	0.360047	.
TRINITY_DN5986_c0_g1_i4	-0.469087	1.55367	-0.937754	-1.45532	-1.15837	-0.762287	-0.157073	0.454517	0.75263	0.563088	-0.69148	0.460131	0.465095	-0.625997	2.00823	-0.53819	0.148722	0.657859	0.0779152	0.691117	TPISB	Triosephosphate isomerase B	K01803	metabolism
TRINITY_DN60620_c0_g1_i1	-0.828147	1.2496	-1.79147	-1.20032	-1.06425	-0.954232	1.24188	0.553116	0.658653	-0.128551	1.12404	-0.160211	0.0603717	0.028247	1.21128	-0.764804	0.897498	0.265051	0.3414	0.619764	MTEF3	Transcription termination factor 3, mitochondrial	K15032	genetic information processing
TRINITY_DN6067_c0_g1_i1	-0.460038	1.30256	-0.626703	-1.64267	-0.598613	-1.70958	-0.348865	0.0958675	0.688751	0.173361	-0.206599	0.29133	0.339094	0.579366	2.12274	-0.622508	-0.126499	0.431056	0.141275	1.35106	UCRI	Cytochrome b-c1 complex subunit Rieske, mitochondrial	K00411	metabolism
TRINITY_DN6095_c0_g1_i4	0.0314345	1.19828	-0.527738	-1.98084	-1.22682	-1.72087	0.229242	0.932161	0.403595	0.0852358	0.330017	0.0510046	0.179491	0.447835	1.56797	-0.704425	0.580701	0.244415	0.186837	1.0079	SDHB	Succinate dehydrogenase [ubiquinone] iron-sulfur subunit, mitochondrial	K00235	metabolism
TRINITY_DN62021_c0_g1_i2	-0.0860601	1.18554	-0.431867	-0.854367	-2.03467	-2.06355	-0.090816	0.294476	1.00358	0.168404	0.287327	0.482651	0.698684	0.332631	1.10803	-0.714161	0.10183	0.585991	0.489554	0.72033	NIPSN	Protein NipSnap
TRINITY_DN6208_c0_g1_i3	1.0084	1.25819	-2.20105	-0.65138	-1.3022	-1.25091	0.452467	0.352247	-0.160957	1.18972	0.735515	-0.0468071	-0.325949	0.413101	0.529605	-0.523158	0.402357	0.514383	0.12092	0.471353	.		K01812
TRINITY_DN6312_c0_g1_i4	-0.272457	1.36291	-0.489034	-0.943506	-1.89657	-1.48691	-0.310063	0.726508	0.49405	0.0181355	0.333238	0.428802	-0.312374	0.426881	1.92039	-0.620928	0.208222	0.256093	0.149889	1.17364	M2OM	Mitochondrial 2-oxoglutarate/malate carrier protein	K15104	signaling and cellular processes
TRINITY_DN6354_c0_g1_i6	0.069964	1.93108	-0.76152	-1.7035	-1.60758	-1.1029	0.312271	0.670983	0.959551	-0.503293	0.0576012	0.534277	0.605116	-0.21169	0.749643	-0.529077	0.491627	0.228129	0.398998	0.268976	ATPG	ATP synthase subunit gamma, mitochondrial	K02136
TRINITY_DN639_c1_g1_i2	-0.584255	0.585748	-0.757497	-0.268765	-2.06946	-1.48778	0.266831	1.82629	0.620362	-0.713373	0.519025	0.818214	0.159067	0.143046	0.942552	-0.76367	1.04656	-0.0465054	0.498769	0.542799	SAP18	Histone deacetylase complex subunit SAP18	K14324	genetic information processing
TRINITY_DN6549_c0_g1_i4	-0.819044	0.966001	1.04263	-1.28038	-1.89738	-0.798297	-0.507722	0.387608	1.12556	1.31168	-0.251523	-0.0623493	1.34514	-0.315469	-0.246455	-0.464411	-0.0600569	1.21862	0.343755	-0.280962	EHD3	EH domain-containing protein 3
TRINITY_DN6596_c0_g1_i20	-1.45615	1.16552	-1.57081	-0.725801	-0.926447	-0.265548	0.760227	0.374585	0.250514	1.44377	0.511223	0.518873	0.786101	-1.48401	0.61794	-0.629871	0.567406	0.847143	0.605399	-0.433035	.		K14027
TRINITY_DN6596_c0_g1_i31	-0.971627	1.06488	-1.38317	-1.04659	-1.69155	-1.14945	0.189899	0.734343	1.23672	0.696377	0.507742	1.15822	0.6957	-0.189577	0.148095	-0.862919	0.462121	0.966547	0.78722	-0.020741	.		K14027
TRINITY_DN6596_c0_g1_i5	-0.422599	1.05184	-1.70094	-1.26902	-1.20644	0.131488	1.01821	0.778882	1.12719	0.788278	0.0457843	0.342638	1.11142	-1.24069	-0.556044	-0.569279	0.898548	0.957736	0.499947	-0.898369	.		K05701
TRINITY_DN6661_c0_g2_i6	0.597685	0.0423755	-0.695739	-0.750748	-2.44775	-1.15792	0.575617	1.25935	1.0515	-0.100112	0.622603	0.502657	0.20959	-0.721027	1.01192	-0.735349	0.917482	0.475694	0.44495	0.145446	.
TRINITY_DN6672_c0_g1_i1	-1.22552	0.515141	-0.979958	-0.785171	-0.665516	-2.12579	0.707579	0.620853	0.804377	-0.62846	1.01493	1.12163	-0.0235539	0.583022	1.06645	-0.877803	0.664216	0.0879588	0.704333	0.824734	CG445	Rhodanese domain-containing protein CG4456	K21147
TRINITY_DN6692_c0_g1_i3	0.425299	0.91211	-0.632492	-2.14612	-1.40652	-0.531845	-0.994375	-0.177783	0.608177	0.974892	1.06229	0.987698	-0.0550343	-0.14497	1.11867	-0.563261	-0.586079	0.791534	0.664984	0.48685	PALD	Paladin
TRINITY_DN6713_c0_g1_i1	-0.718571	1.22394	-1.27141	-2.16293	-0.995298	-0.808898	-0.454835	0.841851	0.58817	0.239931	1.05959	0.442223	0.60089	0.859132	0.556217	-0.788861	0.193508	0.414051	0.700901	0.707674	HIG1C	HIG1 domain family member 1C	K17582
TRINITY_DN6741_c1_g1_i2	-1.7942	1.3451	-0.146122	-0.824548	0.634409	-1.21996	-0.588134	0.149049	0.200921	-0.269865	-0.520504	-0.464599	2.10255	0.788633	0.607271	-0.334221	-0.219543	-0.0344719	0.372483	0.697952	ARPC3	Actin-related protein 2/3 complex subunit 3	K05756	signaling and cellular processes
TRINITY_DN69_c0_g1_i13	-1.96888	1.32134	-1.52567	-0.00585511	0.747045	-0.15207	-0.160108	0.903318	0.270599	0.906606	-1.24278	0.35817	1.32491	-0.421139	-0.355478	-0.264015	0.371605	0.588603	0.146764	-0.388308	ENY2	Transcription and mRNA export factor ENY2	K11368	genetic information processing
TRINITY_DN6987_c1_g1_i1	-1.76458	0.314374	-1.91684	-0.421635	-1.15621	-0.337171	0.483699	0.180189	0.896203	1.19938	0.263487	0.472239	1.35022	-0.400504	0.837153	-0.880344	0.331944	1.04779	0.695315	0.218325	.
TRINITY_DN7031_c0_g1_i4	-1.18554	0.953888	-1.00628	-0.572743	-2.08025	-0.959986	0.685625	0.199754	0.384315	1.58467	0.883013	0.788181	-0.00590185	-0.319271	0.650524	-0.808485	0.442689	0.984493	0.555097	0.165627	DHE3	Glutamate dehydrogenase, mitochondrial	K00261	metabolism
TRINITY_DN707_c0_g2_i2	0.608591	0.859998	-1.96362	-0.427803	-2.09822	0.307265	-0.0145488	0.455295	1.42936	-0.535354	0.278005	0.930649	0.806693	-0.419429	-0.216878	-0.452298	0.220373	0.447001	0.671782	-0.318153	MYSA	Myosin heavy chain, muscle
TRINITY_DN7102_c0_g1_i1	-0.897932	1.03579	-1.37805	-1.68153	-1.37769	-1.05372	0.174179	0.507667	1.09527	1.0338	0.138118	0.419789	0.548784	0.328749	1.10678	-0.89219	0.340923	1.06454	0.368897	0.717766	AT5G	ATP synthase lipid-binding protein, mitochondrial	K02128
TRINITY_DN71137_c0_g1_i6	-0.761384	0.505483	-1.82056	-1.44837	-1.32595	-0.848796	1.26569	0.655787	1.21152	0.0485154	0.374049	0.0485879	0.372078	0.806358	0.916993	-0.94993	0.960736	0.63002	0.264905	0.861675	IVD	Isovaleryl-CoA dehydrogenase, mitochondrial	K00253	metabolism
TRINITY_DN7224_c0_g1_i4	-0.311688	0.71624	-0.779944	-1.25977	-1.74355	-1.28915	-0.133645	0.789604	1.09672	0.841938	0.135694	1.71237	0.868316	-0.202768	-0.440367	-0.777977	0.327979	0.969328	0.905461	-0.321567	.
TRINITY_DN7350_c0_g1_i1	-0.173518	1.33937	-2.48173	-0.732884	-0.689344	-0.6541	0.829022	0.152651	0.904853	0.158797	-0.703039	-0.533503	0.923462	0.910148	0.749817	-0.565368	0.490836	0.531825	-0.10436	0.829982	TSN11	Tetraspanin-11	K06537	signaling and cellular processes
TRINITY_DN737_c0_g1_i4	0.194374	1.49558	-2.07578	-1.32982	-0.984956	-0.586756	0.0819147	0.410447	-0.707193	1.64696	0.348935	0.374833	0.0118117	0.391356	0.728296	-0.547893	0.246181	0.469883	0.245193	0.559826	PPIA	Peptidyl-prolyl cis-trans isomerase	K09565	metabolism
TRINITY_DN748_c0_g1_i2	-1.37824	2.22491	-0.085826	-1.23106	-1.30172	-1.26082	-0.467318	0.563943	0.0433483	0.407667	0.551261	0.638696	0.150048	0.21987	0.925237	-0.505459	0.0483125	0.225508	0.446668	0.572554	SH3BG	SH3 domain-binding glutamic acid-rich protein homolog	K23740	signaling and cellular processes
TRINITY_DN749_c0_g1_i1	-0.32169	2.05966	-1.28397	-1.20367	-1.75278	-0.887516	0.94172	0.800815	0.540835	-0.264982	0.364851	0.0343563	0.795912	0.194967	-0.0185099	-0.564994	0.871268	0.137926	0.398373	0.0882283	IDH3A	Probable isocitrate dehydrogenase [NAD] subunit alpha, mitochondrial	K00030	metabolism
TRINITY_DN7934_c0_g1_i2	-1.00871	1.29266	-0.802853	-1.15993	-1.11012	-1.68359	1.41396	0.0635966	1.34405	-0.320333	-0.115716	0.119304	0.726557	0.711468	0.529663	-0.745426	0.738781	0.511858	0.243382	0.620565	FKBP2	FK506-binding protein 2	K09577
TRINITY_DN8026_c1_g1_i2	-1.20624	1.24247	-1.14057	0.654229	-1.58573	-1.54991	0.956747	0.328374	1.29677	-0.763579	0.0470223	0.28574	0.699861	0.0327301	0.702097	-0.597627	0.64256	0.266596	0.344208	0.367414	.		K02604
TRINITY_DN811_c0_g1_i2	-0.324578	1.11402	-0.971469	-1.3213	-1.69329	-1.43831	0.0226112	0.376206	1.3258	0.672186	-0.0194227	1.19439	0.912906	-0.374777	0.525029	-0.772487	0.199409	0.998991	0.695958	0.0751261	.
TRINITY_DN8229_c0_g1_i4	-1.00462	1.56225	-1.26433	-1.3091	-1.3785	-0.879512	0.282344	0.367373	0.567547	0.241451	0.335605	1.13282	1.23243	-0.666634	0.780875	-0.712301	0.324858	0.404499	0.900284	0.0571202	PI5K1	Phosphatidylinositol 4-phosphate 5-kinase 1	K19755	signaling and cellular processes
TRINITY_DN829_c5_g1_i2	-0.794273	2.3583	-1.18469	-0.357249	-1.13601	-0.876125	-0.369045	1.33536	0.70424	-0.205562	0.359494	1.04248	-0.142816	-0.724035	-0.0100746	-0.331674	0.483158	0.249339	0.419719	-0.367055	.		K06233
TRINITY_DN8299_c0_g1_i1	-0.849321	1.54257	0.239769	-1.07257	-1.03061	-1.70494	0.433873	-0.536309	1.59044	0.6844	-0.456786	1.18896	0.519968	0.045348	-0.594791	-0.479183	-0.0512178	1.13742	0.41738	-0.274721	.		K23284
TRINITY_DN8384_c0_g1_i2	-1.98757	1.11977	-0.628653	-0.75747	-0.734538	-0.571144	0.0300407	1.09489	1.41719	-1.17455	-0.219408	0.526868	0.205312	0.293996	1.38526	-0.593268	0.562467	0.121321	0.170924	0.839629	.
TRINITY_DN8579_c0_g1_i2	-0.1557	1.54004	-0.726435	-1.50973	-1.83259	-1.19875	-0.204466	0.66527	0.795677	0.0791043	0.525823	1.14766	1.11168	-0.219374	-0.0182178	-0.647193	0.230402	0.437391	0.928388	-0.118796	.
TRINITY_DN868_c4_g1_i2	-0.206545	1.37623	-1.47583	-0.936291	-0.89978	-1.32014	1.43486	-0.350926	1.41524	-0.0416746	-0.170865	0.644209	1.23345	-0.181175	-0.520757	-0.57706	0.541967	0.686784	0.568931	-0.350966	TGFI1	Transforming growth factor beta-1-induced transcript 1 protein	K05760	signaling and cellular processes
TRINITY_DN8735_c0_g1_i1	-0.134777	0.727797	-0.359077	-1.50683	-2.3296	-1.23866	0.459804	0.0799821	0.545243	0.643001	-0.310053	0.696014	1.10872	0.662129	0.956309	-0.806859	0.269893	0.594122	0.498228	0.809219	ENO	Enolase	K01689	metabolism
TRINITY_DN8857_c0_g1_i1	-0.880717	0.231682	-1.58215	-1.37726	-0.60859	-1.19672	-0.174333	-0.161751	1.45332	1.39376	0.883411	0.104043	1.10404	-0.103124	0.914379	-0.902291	-0.168042	1.42354	0.697164	0.405627	NDUB3	NADH dehydrogenase [ubiquinone] 1 beta subcomplex subunit 3	K03959
TRINITY_DN8908_c0_g1_i1	-0.0178405	1.59701	-1.70134	-1.47293	-0.642809	-0.322137	0.310867	0.467551	1.68537	-0.972347	-0.0117246	0.2219	0.803721	-0.704129	0.758841	-0.426675	0.389209	0.356512	0.337965	0.0273563	DHRS1	Dehydrogenase/reductase SDR family member 1	K11163	metabolism
TRINITY_DN90318_c0_g1_i2	-1.04289	1.34511	-2.10586	-0.173234	-0.558477	-1.00451	0.89812	0.0906149	0.499976	0.101666	-0.598931	0.950874	0.883568	-0.628884	1.34286	-0.589977	0.494367	0.300821	0.411837	0.356988	IWS1	Protein IWS1 homolog	K17498	genetic information processing
TRINITY_DN9062_c0_g2_i1	-0.131057	0.516526	-1.87852	-0.19992	-2.1201	0.0126651	0.951251	0.581438	1.085	-0.21386	0.980427	1.03297	0.518423	-0.917562	-0.217694	-0.6334	0.766344	0.435572	0.843941	-0.567628	MYSA	Myosin heavy chain, muscle
TRINITY_DN9165_c0_g1_i1	-1.09684	0.86438	-1.47823	-1.25731	-1.72743	-1.08331	0.627436	0.605082	0.464457	0.154713	0.750525	0.735485	0.748856	0.723605	0.96858	-0.963123	0.616259	0.309585	0.744955	0.846093	ACD11	Acyl-CoA dehydrogenase family member 11
TRINITY_DN9198_c0_g2_i1	0.306031	1.59978	-0.459489	-1.72298	-1.50993	-1.61585	0.0281215	0.557745	0.758475	-0.560807	0.655656	0.836429	0.541064	-0.197487	0.783251	-0.567075	0.292933	0.0988341	0.677716	0.292882	NDUS2	NADH dehydrogenase [ubiquinone] iron-sulfur protein 2, mitochondrial	K03935	metabolism
TRINITY_DN9281_c0_g2_i1	-0.0107855	0.344428	-1.47563	-1.02253	-0.73836	-0.477341	-0.0971718	0.799246	2.06689	0.0976185	0.269113	-0.887903	1.70486	0.429392	-1.00182	-0.56337	0.351037	1.08225	0.362024	-0.286215	.
TRINITY_DN9467_c0_g1_i9	0.0130274	0.432675	-0.36675	-0.845452	-2.51621	-0.644774	-0.42044	0.228275	1.35533	0.287795	-0.0663406	1.81559	0.642689	-0.376176	0.460758	-0.654581	-0.0960827	0.821564	0.797314	0.042291	.
TRINITY_DN9624_c0_g1_i26	-0.99871	0.206733	-1.95261	-1.15188	1.08158	-0.601181	-0.0816707	0.34687	0.237995	2.00461	0.152414	0.645839	1.06586	-0.641862	-0.313987	-0.569345	0.132599	1.1213	0.621371	-0.477925	.		K20223
TRINITY_DN9740_c0_g1_i4	-0.921135	1.24716	-1.0665	-0.998872	-0.970764	-1.70733	-0.331637	0.830722	1.56046	0.0145015	1.0265	-0.0200656	1.0258	-0.171126	0.482282	-0.73624	0.249543	0.787479	0.677413	0.155578	.
TRINITY_DN9786_c0_g1_i1	-0.0977344	0.872654	-0.780586	-1.97025	-1.56432	-1.47824	-0.0340916	0.678044	1.04474	0.34748	0.259912	0.438977	0.294892	0.761909	1.22661	-0.836413	0.321976	0.696111	0.33126	0.994261	C560	Succinate dehydrogenase cytochrome b560 subunit, mitochondrial	K00236
TRINITY_DN98_c0_g2_i1	0.336799	2.21381	-0.94632	-0.00158019	-1.33773	-1.28034	0.448067	0.146768	1.57494	-0.254971	-1.07506	-0.50961	0.60029	-0.196444	0.28138	-0.169228	0.297417	0.659985	-0.328125	0.042468	APOD	Apolipoprotein D	K03098	signaling and cellular processes
TRINITY_DN9854_c1_g1_i4	-0.684866	1.60153	-0.681619	-0.313159	-1.35661	-1.05969	1.10719	-0.221859	1.60267	0.212662	-1.25333	-0.523974	1.13862	-0.181191	0.613619	-0.415735	0.442664	0.907666	-0.212893	0.216214	.		K24473
TRINITY_DN9858_c0_g1_i3	-0.453252	0.292991	-2.2189	-0.729387	-0.64279	-1.08681	0.0422622	1.14081	1.82372	0.800488	0.252274	-0.33328	-0.196267	1.05409	0.254044	-0.806358	0.591535	1.31211	-0.0924243	0.654069	MCEE	Methylmalonyl-CoA epimerase, mitochondrial	K05606	metabolism
TRINITY_DN989_c0_g3_i3	-0.686662	1.11198	-1.70494	-0.7793	0.523977	-1.36472	0.583648	0.904456	0.596387	0.354105	-1.43958	0.83445	1.03763	-0.745751	0.774318	-0.483277	0.744052	0.475246	0.144167	0.0142834	MAFG	Transcription factor MafG	K09037	genetic information processing
TRINITY_DN9989_c0_g1_i1	-0.517984	1.40753	-0.931973	-1.31429	-1.73373	-0.959333	-0.214032	0.858936	0.570128	-0.112928	0.3512	1.45002	0.369694	-0.460975	1.23774	-0.674965	0.322452	0.2286	0.72364	0.388384	.		K04496

## Sheet: Infection Control (hom-inf)
Table S1: Modular expression for heatmap
Transcripts	Module expression																		Average expression					PreferredName	BLAST+/UniProt by Trinotate	BlastKoala
	s.s_1	s.s_2	s.s_3	s.s_4	s.s_5	s.s_6	hom.7n.7i_1	hom.7n.7i_2	hom.7n.7i_3	hom.8n.8i_1	hom.8n.8i_2	hom.8n.8i_3	hom.17n.17i_1	hom.17n.17i_2	hom.17n.17i_3	hom.18n.18i_1	hom.18n.18i_2	hom.18n.18i_3	sham	hom-inf-7	hom-inf-8	hom-inf-17	hom-inf-18		Description	KO	BRITE hierarchies
TRINITY_DN100443_c0_g1_i1	-1.10375	-1.10375	-1.10375	-1.34099	-1.34099	-1.34099	0.0349397	0.463515	1.73416	0.089383	1.2121	0.354113	0.861399	0.273668	1.00108	0.112028	0.0624871	1.13534	-1.22237	0.744205	0.551864	0.712049	0.436619	.
TRINITY_DN10156_c1_g1_i1	-1.68646	0.365686	-0.733864	-0.650935	-0.134189	-2.37233	-0.310144	0.728011	1.7447	0.805116	-0.63932	1.1876	0.135156	0.364313	0.216863	0.581725	0.773825	-0.375749	-0.868682	0.720855	0.45113	0.238777	0.3266	.
TRINITY_DN102172_c0_g1_i1	-1.20541	-1.20541	-1.20541	-1.08405	-1.08405	-1.08405	-0.228135	0.139688	2.32348	0.237317	0.374212	0.236659	1.16311	0.301721	0.694313	0.353243	0.120476	1.15229	-1.14473	0.745012	0.282729	0.719714	0.542002	RL26	60S ribosomal protein L26	K02898	genetic information processing
TRINITY_DN10723_c0_g1_i1	-1.20054	-0.698452	-1.87019	-0.783672	-0.698004	-0.963749	-0.0864697	-1.052	1.49832	0.633932	1.94512	0.386264	0.65067	0.886111	0.651664	0.349632	0.0488795	0.30249	-1.03577	0.119949	0.988439	0.729482	0.233667	.
TRINITY_DN10878_c0_g1_i1	-1.46652	0.0980488	-1.04675	-1.38943	-0.210456	-1.24396	-1.53946	-0.309479	1.95709	0.777056	0.722969	0.374415	0.798652	0.254753	0.784284	-0.171297	0.716164	0.893926	-0.876512	0.0360489	0.624814	0.612563	0.479597	MYSA	Myosin heavy chain, muscle
TRINITY_DN10878_c0_g2_i1	-0.876204	-0.474825	-2.14473	-1.03113	-1.32548	-0.484014	0.370871	-0.990604	0.858388	0.205559	0.934266	0.202884	1.2793	-0.0121587	0.858947	0.628261	0.379836	1.62083	-1.05606	0.0795519	0.447569	0.708697	0.876308	MYSA	Myosin heavy chain, muscle
TRINITY_DN11114_c0_g1_i2	-0.958911	-1.01661	-1.25006	-0.447429	-0.366975	-1.00929	-0.945706	-0.152442	2.05572	0.727706	1.41258	-0.988589	-0.35266	1.50434	0.742018	0.670493	0.0721662	0.303647	-0.841546	0.319191	0.383898	0.631234	0.348769	.		K24937
TRINITY_DN112513_c0_g1_i1	-0.801581	-0.801581	-0.801581	-0.940452	-0.940452	-0.940452	0.455056	-0.801581	1.83515	-0.801581	0.490003	-0.801581	1.80566	1.4048	0.79657	-0.0111693	-0.0430781	0.897854	-0.871016	0.496209	-0.371053	1.33567	0.281202	.
TRINITY_DN115699_c0_g1_i1	-1.20244	-1.20244	-1.20244	-1.10223	-1.10223	-1.10223	0.320137	-0.45153	2.42646	0.182898	0.5402	0.0639481	0.666108	0.519755	0.715688	0.749922	0.52285	0.657593	-1.15234	0.765021	0.262349	0.63385	0.643455	RLA2	60S acidic ribosomal protein P2	K02943	genetic information processing
TRINITY_DN11810_c0_g2_i4	-1.16671	-1.06105	-1.16273	-0.952155	-1.25169	-1.23284	1.80697	0.35103	1.46438	0.183192	0.187241	0.347009	0.902206	-0.227918	-0.546061	0.437294	1.31013	0.611715	-1.13786	1.20746	0.239148	0.0427422	0.786379	.
TRINITY_DN118541_c0_g1_i1	-1.27452	-1.27452	-1.27452	-1.22635	-1.22635	-1.22635	0.159494	-0.159488	1.84801	0.356728	0.357692	0.162325	1.01124	0.804098	0.719817	0.715675	0.73212	0.794921	-1.25044	0.616004	0.292248	0.845051	0.747572	RL17	60S ribosomal protein L17	K02880	genetic information processing
TRINITY_DN122_c1_g1_i15	-1.02141	-1.04155	-1.12293	0.122426	-1.78573	-0.777272	-0.181014	0.232289	0.54971	1.36582	1.46288	-1.48221	0.593629	1.34749	0.116635	0.846304	0.469352	0.305565	-0.937743	0.200328	0.448833	0.685919	0.540407	.
TRINITY_DN122_c1_g1_i7	-0.659749	-0.978881	-1.25557	-0.711406	-0.498908	-0.846266	-1.00018	-0.591641	0.459161	1.95204	0.499175	-1.2757	0.16416	1.4884	0.351388	1.23188	0.957285	0.714806	-0.82513	-0.377553	0.391839	0.667982	0.967992	.
TRINITY_DN12331_c0_g2_i2	-1.24558	-1.27173	-0.4903	-0.493883	-0.859757	-0.828906	0.497248	0.0759132	3.11328	0.72991	-0.415339	0.727573	0.481446	-0.401004	0.194168	0.483457	-0.0207897	-0.275696	-0.865028	1.22881	0.347381	0.0915367	0.0623237	.
TRINITY_DN12411_c0_g2_i4	-0.419492	-0.775012	-1.99743	-1.66336	-1.15414	-0.702392	0.35215	0.650633	0.904609	0.39547	0.524099	0.644508	1.42748	0.663089	-0.417402	-0.142665	0.0500495	1.6598	-1.11864	0.635797	0.521359	0.557722	0.522395	.		K03006
TRINITY_DN130239_c0_g1_i1	-1.23584	-1.23584	-1.23584	-1.0807	-1.0807	-1.0807	-0.0983092	-0.529755	1.67803	0.725902	0.321364	0.511396	1.33619	0.8692	1.15024	-0.325862	0.447383	0.863839	-1.15827	0.349989	0.519554	1.11854	0.328453	1433	14-3-3-like protein
TRINITY_DN142263_c0_g1_i1	-1.11718	-1.11718	-1.11718	-1.09281	-1.09281	-1.09281	-0.176816	-0.466841	2.20657	0.709178	0.674924	-0.419446	1.35973	0.534741	0.358091	0.594826	0.537876	0.717145	-1.105	0.520971	0.321552	0.750854	0.616616	.
TRINITY_DN148380_c0_g1_i1	-1.20322	-1.20322	-1.20322	-1.19009	-1.19009	-1.19009	-0.0473856	-0.0741097	1.90385	0.533094	0.181874	-0.241867	1.28258	0.773654	0.799604	0.677121	0.483591	0.907949	-1.19666	0.594118	0.1577	0.951946	0.689554	.
TRINITY_DN150561_c0_g1_i1	-1.11398	-1.11398	-1.11398	-1.15689	-1.15689	-1.15689	0.516363	-0.458565	2.00492	-0.410477	0.417843	0.0993625	0.79915	1.04562	0.683796	1.2229	0.845736	0.0459508	-1.13543	0.687574	0.0355762	0.842854	0.704862	EF2	Translation elongation factor 2
TRINITY_DN166243_c0_g1_i1	-1.22478	-1.22478	-1.22478	-1.1295	-1.1295	-1.1295	0.783315	-0.476138	2.04637	0.161781	0.135408	0.161147	0.812411	1.27314	0.840343	0.462549	0.408456	0.454059	-1.17714	0.784517	0.152779	0.975297	0.441688	RS26B	40S ribosomal protein S26-B	K02976	genetic information processing
TRINITY_DN171766_c0_g1_i1	-1.26663	-1.26663	-1.26663	-1.19428	-1.19428	-1.19428	0.412717	-0.185794	2.06959	0.224796	0.458618	0.224119	0.887346	0.372554	0.765354	0.557397	0.718708	0.877323	-1.23045	0.765505	0.302511	0.675085	0.717809	SET	Template-activating factor-i	K11290
TRINITY_DN17573_c0_g1_i3	-0.405478	-0.721378	-0.854572	-1.64149	-1.01719	0.693739	-0.730777	0.882856	1.77413	-0.67404	0.390042	-0.229054	1.55948	-0.897003	1.63407	0.215321	-0.377356	0.3987	-0.657729	0.642071	-0.171017	0.765516	0.0788882	GBG1	Guanine nucleotide-binding protein subunit gamma-1
TRINITY_DN177109_c0_g1_i1	-0.864099	-0.864099	-0.864099	-0.855192	-0.855192	-0.855192	0.238739	0.212747	2.57107	-0.864099	-0.864099	-0.0458122	1.42105	0.708634	1.15167	-0.0396435	0.711666	-0.044041	-0.859646	1.00752	-0.591337	1.09378	0.209327	RL7	60S ribosomal protein L7
TRINITY_DN179136_c0_g1_i1	-1.20131	-1.20131	-1.20131	-1.16174	-1.16174	-1.16174	-0.19067	0.0053136	2.29132	0.290676	0.584992	0.462935	0.924208	0.969823	0.543665	0.127887	0.590818	0.488205	-1.18153	0.701987	0.446201	0.812565	0.402303	NACA	Nascent polypeptide-associated complex subunit alpha-like protein	K03626
TRINITY_DN1825_c1_g1_i3	-0.294251	-0.2524	-2.24745	-0.946906	-1.45011	-0.825424	0.787497	-0.484041	0.576582	-0.67399	0.779179	-0.0168264	1.4957	0.0492189	0.684895	0.725214	0.575275	1.51783	-1.00276	0.293346	0.0294543	0.743273	0.939441	MYSA	Myosin heavy chain, muscle
TRINITY_DN182527_c0_g1_i1	-1.08432	-1.08432	-1.08432	-1.16621	-1.16621	-1.16621	-0.0742095	-0.247748	2.27526	0.172904	0.207579	-0.10387	1.27327	0.665397	0.550711	1.0553	0.257206	0.7198	-1.12526	0.651099	0.0922041	0.829793	0.677434	TAR1	Protein TAR1
TRINITY_DN183465_c0_g1_i1	-1.21226	-1.21226	-1.21226	-1.20923	-1.20923	-1.20923	-0.00954263	-0.251739	2.02512	0.69827	0.377755	0.0471763	1.05271	0.865508	0.450712	0.694182	0.630165	0.684138	-1.21074	0.587947	0.3744	0.789644	0.669495	1433E	14-3-3 protein epsilon	K06630	signaling and cellular processes
TRINITY_DN18574_c0_g1_i2	-0.551655	0.806628	-1.29254	0.287944	-1.18942	-0.0689358	0.216984	-0.796998	1.21628	-0.0418676	0.332757	-2.00565	0.951875	0.386883	1.94339	-1.05412	0.791903	0.0665435	-0.334663	0.212089	-0.571587	1.09405	-0.0652262	.		K23615
TRINITY_DN189340_c0_g1_i1	-1.19192	-1.19192	-1.19192	-1.20013	-1.20013	-1.20013	0.122621	-0.448355	1.35542	0.395321	0.994734	0.184613	1.49864	0.324458	1.12725	0.729434	-0.116226	1.00824	-1.19602	0.343228	0.524889	0.983448	0.540481	RS4	40S ribosomal protein S4
TRINITY_DN1932_c0_g1_i6	-0.73287	-0.355175	-0.407529	-0.934077	-0.63227	-2.12966	-0.673664	-0.275013	2.27194	0.286881	0.679579	0.283116	-0.0590077	1.40301	-0.0849113	1.36376	0.320826	-0.324939	-0.865264	0.441089	0.416526	0.419698	0.453214	CALM	Calmodulin	K02183	signaling and cellular processes
TRINITY_DN20042_c0_g1_i3	-0.380467	-1.60069	-0.788899	-0.21681	-1.36222	-0.981294	1.14302	-0.853353	1.65226	0.978399	0.0889687	-0.390575	-0.298682	-0.664402	0.196907	0.78523	1.58254	1.11007	-0.888397	0.647309	0.225597	-0.255393	1.15928	MSTAB	SET domain-containing protein SmydA-8, isoform B
TRINITY_DN205907_c0_g1_i1	-1.184	-1.184	-1.184	-1.17632	-1.17632	-1.17632	-0.199449	-0.397714	1.8419	0.762561	0.117597	0.14205	1.2091	0.326546	0.801924	0.486428	0.928725	1.06131	-1.18016	0.414912	0.340736	0.77919	0.825487	RL3	60S ribosomal protein L3
TRINITY_DN206110_c0_g1_i1	-1.14042	-0.479393	-1.14042	-1.01491	-1.01491	-1.01491	-0.245968	-1.14042	2.08941	-0.203202	0.785709	0.179436	0.831217	0.766659	1.74456	0.300575	0.403433	0.29356	-0.967494	0.23434	0.253981	1.11414	0.332523	RL15	60S ribosomal protein L15
TRINITY_DN2145_c7_g1_i2	-0.68258	-0.453242	-1.27264	-0.537482	-1.73384	-1.33267	-0.493503	-0.0612123	1.87652	1.07286	0.68799	-0.423968	1.4336	-0.232098	-0.143456	0.447348	0.807536	1.04083	-1.00208	0.440601	0.445628	0.352683	0.765239	.
TRINITY_DN2211_c1_g1_i1	-0.223911	0.132469	-1.35573	-1.09301	-0.538321	-1.59099	-0.517964	0.0844873	1.83266	-0.246158	1.09641	0.157545	0.183427	2.14725	0.263924	-0.824807	0.812635	-0.31991	-0.778249	0.466395	0.335931	0.864866	-0.110694	.
TRINITY_DN23433_c0_g3_i1	-1.20536	-1.20536	-1.20536	-1.15857	-1.15857	-1.15857	0.0012849	-0.0269686	2.24452	0.205127	0.307886	0.0579845	1.15466	0.741687	0.865281	0.498042	0.442325	0.599945	-1.18196	0.739613	0.190333	0.920541	0.513437	EF1A1	Elongation factor 1-alpha 1	K03231	genetic information processing
TRINITY_DN236206_c0_g1_i1	-1.18469	-1.18469	-1.18469	-1.15018	-1.15018	-1.15018	0.457649	-0.462654	1.97024	0.356598	0.327386	0.15199	1.57276	0.134143	0.611581	0.385311	0.505372	0.994253	-1.16744	0.655077	0.278658	0.772826	0.628312	RL10	60S ribosomal protein L10	K02866	genetic information processing
TRINITY_DN237131_c0_g1_i1	-1.22889	-1.22889	-1.22889	-1.20276	-1.20276	-1.20276	0.0337158	-0.0710152	2.16186	0.366779	0.307794	0.236633	1.00528	0.669559	0.753829	0.68515	0.649924	0.495459	-1.21583	0.708187	0.303736	0.809557	0.610178	.
TRINITY_DN239182_c0_g1_i2	-1.17049	-1.17049	-1.17049	-1.20659	-1.20659	-1.20659	-0.402061	-0.111217	1.77923	0.431036	0.400682	-0.0343016	1.40508	0.818031	0.767514	0.388903	0.958331	0.73002	-1.18854	0.421985	0.265805	0.996873	0.692418	.
TRINITY_DN242182_c0_g1_i1	-1.07343	-0.330453	-1.07343	-1.12552	-1.12552	-1.12552	-0.361315	-0.378154	1.76603	0.582838	0.189803	-1.07343	1.18618	1.10587	1.15336	1.29575	0.468668	-0.0817413	-0.975645	0.342188	-0.100263	1.14847	0.560893	HSP83	Heat shock protein 83
TRINITY_DN243815_c0_g1_i1	-1.12043	-1.12043	-1.12043	-1.14298	-1.14298	-1.14298	0.069391	-0.170209	2.16371	0.632607	0.102363	0.125502	1.65838	0.236953	0.499165	0.0988109	0.400167	0.973363	-1.1317	0.687632	0.286824	0.798167	0.49078	GBLP	Guanine nucleotide-binding protein subunit beta-2-like 1
TRINITY_DN245123_c0_g1_i1	-0.992456	-0.992456	-0.992456	-1.0459	-1.0459	-0.25562	0.368864	-0.22243	2.57548	-0.992456	0.406589	0.17367	0.590952	0.881181	-0.272542	-0.222524	0.535999	1.50201	-0.887466	0.907306	-0.137399	0.399864	0.605161	EF2	Elongation factor 2
TRINITY_DN258122_c0_g1_i1	-1.16292	-1.16292	-1.16292	-1.17239	-1.17239	-1.17239	0.0254896	-0.339579	2.06502	0.356047	0.0583073	-0.0833514	1.1059	0.787297	0.561963	0.671046	0.702726	1.09507	-1.16766	0.583644	0.110334	0.818386	0.822947	RL35A	60S ribosomal protein L35a
TRINITY_DN258397_c0_g1_i1	-1.08573	-1.08573	-1.08573	-1.0953	-1.0953	-1.0953	0.192695	-0.664006	2.37842	0.0127454	0.36103	0.177508	1.1822	1.10713	0.743313	0.43595	0.385277	0.230823	-1.09051	0.635703	0.183761	1.01088	0.350683	RL11	60S ribosomal protein L11
TRINITY_DN263565_c0_g1_i1	-1.17004	-1.17004	-1.17004	-1.20334	-1.20334	-1.20334	0.117903	-0.0945486	2.25699	0.559045	0.291546	0.323356	-0.0179549	0.480734	0.629593	0.96479	1.00121	0.60745	-1.18669	0.760115	0.391316	0.364124	0.857817	.
TRINITY_DN266634_c0_g1_i1	-1.06245	-1.06245	-1.06245	-1.20537	-1.20537	-1.20537	0.174261	-0.362908	2.17889	-0.311582	0.572505	0.232583	1.12051	0.395496	0.355297	0.751841	1.25058	0.445982	-1.13391	0.663414	0.164502	0.623766	0.816135	ADT3	ADP,ATP carrier protein 3, mitochondrial
TRINITY_DN266748_c0_g1_i1	-1.02339	-1.02339	-1.02339	-1.05344	-1.05344	-1.05344	0.213992	-0.416204	2.62564	-0.371654	-0.12101	0.100666	0.965365	0.986987	0.752369	0.645374	0.469037	0.379896	-1.03841	0.80781	-0.130666	0.901573	0.498102	14332	14-3-3 protein homolog 2
TRINITY_DN279390_c0_g1_i1	-1.14379	-1.14379	-1.14379	-1.16848	-1.16848	-1.16848	-0.646057	-0.176632	1.86206	0.220951	0.448497	0.761646	1.22899	0.785321	1.22639	0.282446	0.668398	0.274816	-1.15614	0.346457	0.477031	1.08023	0.408553	.
TRINITY_DN281496_c0_g1_i1	-1.25805	-1.25805	-1.25805	-1.15652	-1.15652	-1.15652	0.47897	0.213424	2.09309	0.320607	0.29058	-0.343575	0.655342	0.3596	0.923208	0.416171	0.98071	0.855575	-1.20728	0.928494	0.089204	0.64605	0.750819	PABPA	Polyadenylate-binding protein 1-A	K13126	genetic information processing
TRINITY_DN282318_c0_g1_i1	-1.19863	-1.19863	-1.19863	-1.14723	-1.14723	-1.14723	-0.0136835	0.135313	2.30101	0.683676	0.0191534	-0.183589	0.97069	0.661528	0.488199	0.592112	0.665001	0.718177	-1.17293	0.807547	0.17308	0.706806	0.65843	RL27A	60S ribosomal protein L27a	K02900	genetic information processing
TRINITY_DN283294_c0_g1_i1	-1.11032	-1.11032	-1.11032	-1.15465	-1.15465	-1.15465	-0.140224	-0.163087	2.24218	0.487883	0.738445	-0.390525	1.18078	0.655832	0.945286	0.437564	0.223618	0.577131	-1.13248	0.646291	0.278601	0.927301	0.412771	RL6	60S ribosomal protein L6
TRINITY_DN287394_c0_g1_i1	-1.25294	-0.428917	-1.25294	-1.31375	-1.31375	-1.31375	-0.463145	-0.164213	1.7788	0.175256	0.717826	-0.0851591	0.842844	0.450929	1.21372	0.843737	0.45434	1.11109	-1.14601	0.383816	0.269308	0.835832	0.803056	RLA1	60S acidic ribosomal protein P1	K02942	genetic information processing
TRINITY_DN3129_c0_g1_i1	-1.22381	0.254791	-0.824995	-1.45749	-0.2015	-1.02185	-1.90956	-0.0647488	1.9336	0.37611	0.22016	0.327839	0.949546	0.633523	1.00111	-0.512373	0.496668	1.02297	-0.745808	-0.013568	0.308036	0.861393	0.335755	MYSA	Myosin heavy chain, muscle	K17751	signaling and cellular processes
TRINITY_DN3129_c0_g1_i2	-0.985741	-0.691062	-1.94138	-1.0178	-1.11069	-0.737694	0.0038863	-1.04057	1.29425	-0.0314087	1.08855	0.498601	1.37863	0.0927143	0.586693	0.671762	0.665061	1.2762	-1.08073	0.0858557	0.518581	0.686011	0.871006	MYSA	Myosin heavy chain, muscle
TRINITY_DN3129_c0_g2_i1	-0.376032	-0.119648	-1.8483	-1.41364	-1.45776	-0.823861	0.934703	-0.442848	0.527216	-0.636947	0.433738	-0.220766	1.53931	0.113026	0.790816	0.75427	0.606081	1.64064	-1.00654	0.33969	-0.141325	0.814385	1.00033	MYSA	Myosin heavy chain, muscle
TRINITY_DN3170_c0_g1_i6	-0.850736	-0.850736	-0.850736	-1.23182	1.24855	-0.386509	1.19808	0.78847	0.799325	-0.850736	-0.850736	-0.850736	-1.23182	0.829451	0.777856	1.07262	-0.381349	1.62156	-0.486998	0.928626	-0.850736	0.125162	0.770944	SLMO	Protein slowmo
TRINITY_DN31940_c0_g2_i1	-1.09575	-1.09575	-1.09575	-1.06755	-1.06755	-1.06755	0.0018211	-0.16597	2.4978	-0.279753	0.163008	0.0533957	1.17423	0.660939	0.349581	1.03743	0.282903	0.714531	-1.08165	0.777884	-0.0211165	0.728251	0.678288	.
TRINITY_DN32683_c0_g1_i1	-1.1159	-1.1159	-1.1159	-1.28609	-1.28609	-1.28609	0.0671034	-0.113748	1.91507	-0.0407501	0.367698	0.266325	1.05743	0.484263	1.30348	0.338072	0.668371	0.892642	-1.20099	0.622807	0.197758	0.948391	0.633029	ACT5	Actin-5	K05692	signaling and cellular processes
TRINITY_DN3291_c0_g1_i15	-1.85653	-1.19554	-2.24078	-0.21798	-0.759279	-0.0176428	0.237485	-0.593904	1.0943	0.776823	0.551429	0.771406	0.403992	1.22186	-0.235992	1.04651	0.662455	0.351381	-1.04796	0.24596	0.699886	0.463287	0.686784	.
TRINITY_DN38189_c0_g1_i2	-1.04291	-1.04291	-1.04291	-0.957346	-0.957346	-0.957346	0.0909708	0.0642469	2.15961	-1.04291	0.789846	0.144639	1.77239	0.837204	0.402243	0.71028	-0.147631	0.219888	-1.00013	0.771608	-0.0361422	1.00395	0.260846	ART2	Putative uncharacterized protein ART2
TRINITY_DN42289_c0_g1_i1	-0.480709	-1.20385	-1.20385	-1.19308	-1.19308	-1.19308	-0.516404	-0.0451319	2.0714	0.228901	0.201746	-0.187399	1.03856	0.342924	1.27734	1.33914	0.489904	0.226675	-1.07794	0.503288	0.0810828	0.886273	0.68524	RS8	40S ribosomal protein S8	K02995	genetic information processing
TRINITY_DN4913_c0_g1_i4	-0.762624	-1.74125	-1.24199	-0.0431122	-1.70598	-1.47446	0.625445	-0.291141	0.982701	1.50251	0.499415	0.582724	0.278682	-0.071228	0.506838	0.437731	0.730629	1.1851	-1.16157	0.439002	0.861549	0.238097	0.784488	TNNI	Troponin I	K12044	signaling and cellular processes
TRINITY_DN4913_c0_g1_i9	-1.12546	-1.6631	-1.25562	-0.000191773	-1.53146	-1.51355	0.469332	0.106331	1.09967	1.67531	0.693684	0.617985	0.588851	-0.186851	0.425641	0.143162	0.714007	0.74225	-1.18156	0.558444	0.995659	0.27588	0.53314	TNNI	Troponin I	K12044
TRINITY_DN5351_c0_g1_i2	-1.68434	-0.684163	-0.900897	-1.16525	-1.22942	-0.537327	0.2832	-0.918101	2.02202	0.36127	0.82491	1.08307	0.912454	0.0691795	-0.262646	1.26893	0.448688	0.108425	-1.03357	0.462371	0.756416	0.239663	0.608682	NFU1	NFU1 iron-sulfur cluster scaffold homolog, mitochondrial	K22074	genetic information processing
TRINITY_DN5679_c0_g1_i2	-2.11372	-0.968688	-0.016368	-0.0332954	-1.14802	-1.52038	-0.216965	-0.12344	2.07033	1.35629	-0.0653481	0.350341	0.742943	0.100776	0.0287286	0.947752	0.328612	0.280462	-0.966746	0.576642	0.547093	0.290816	0.518942	.
TRINITY_DN59036_c0_g1_i1	-1.164	-0.232787	-1.164	-1.1912	-1.1912	-1.1912	-0.271467	-0.292573	2.12291	0.156291	0.131087	-0.229067	1.70617	0.803013	0.935051	0.876894	0.0790765	0.117013	-1.0224	0.519622	0.0194372	1.14808	0.357661	.
TRINITY_DN6182_c0_g1_i9	-0.835296	-0.188792	-0.441438	-1.6663	-0.894429	-1.29317	0.846298	-0.471355	1.36024	0.876067	0.123565	-1.38514	1.77861	0.0330537	-0.167545	0.327839	1.13532	0.862477	-0.88657	0.578394	-0.128503	0.54804	0.775211	.		K12737
TRINITY_DN6325_c1_g1_i1	0.256671	-2.20359	-0.352671	-0.0470295	-1.43496	-1.83324	0.723277	-0.552527	1.33284	0.00237784	0.721181	-0.0614389	0.482469	1.01979	-0.366654	0.412173	0.854547	1.0468	-0.935803	0.501195	0.220706	0.378534	0.771171	.
TRINITY_DN6761_c0_g1_i1	-1.8097	-1.31835	-1.36324	-0.333391	-0.902109	-0.8969	0.499253	0.799764	1.33597	1.89795	0.120923	1.065	0.334948	0.612985	-0.201342	-0.424141	0.0716221	0.510758	-1.10395	0.878329	1.02796	0.248864	0.0527466	.
TRINITY_DN7200_c0_g1_i1	-1.94047	-0.264867	-0.260936	-0.691995	-0.828744	-0.991941	0.332438	-1.20159	2.5842	0.689715	-0.367935	0.897754	-0.028432	0.658806	0.620943	-0.0251533	0.675081	0.143138	-0.829826	0.571679	0.406511	0.417106	0.264355	.
TRINITY_DN7294_c0_g1_i8	-0.233729	-0.861116	-1.44776	-0.807164	-1.71566	0.0157059	0.17612	-0.261095	2.62389	-0.301524	0.256541	-0.309851	1.19695	0.0826205	-0.331309	0.691479	0.114439	1.11146	-0.841621	0.846304	-0.118278	0.316088	0.639128	RT21	28S ribosomal protein S21, mitochondrial
TRINITY_DN74176_c0_g1_i1	-1.21932	-1.21932	-1.21932	-1.25466	-1.25466	-1.25466	0.105436	-0.16467	1.90033	0.358422	0.13658	0.31591	1.0551	0.851923	0.787207	0.816777	0.593144	0.665768	-1.23699	0.613698	0.270304	0.898077	0.691896	.		K24203
TRINITY_DN7602_c0_g1_i3	-1.18175	-1.56718	-0.738656	-0.61729	-0.638145	-0.806011	1.26278	0.326806	2.53126	0.206835	-0.664279	0.36417	0.969515	-0.587245	-0.0489247	0.83514	0.618961	-0.265981	-0.924839	1.37361	-0.0310913	0.111115	0.39604	DUS21	Dual specificity protein phosphatase 21	K14165	metabolism
TRINITY_DN7946_c0_g1_i13	-1.25871	-0.250361	-1.25871	0.344609	-1.96188	-1.96188	0.409491	0.837525	1.39745	0.989139	0.45572	0.488162	0.485797	0.584541	-0.0758573	1.02101	-0.280163	0.0341151	-1.05782	0.881488	0.64434	0.331494	0.258322	PDE7A	High affinity cAMP-specific 3',5'-cyclic phosphodiesterase 7A
TRINITY_DN84788_c1_g1_i1	-1.01162	-1.01162	-1.01162	-1.01127	-1.01127	-1.01127	0.233185	-0.150733	2.37305	0.292702	0.267803	-1.01162	0.81872	-0.124086	0.909355	1.03181	1.14734	0.281123	-1.01144	0.8185	-0.15037	0.534663	0.820093	TBA1	Tubulin alpha-1 chain	K07374	signaling and cellular processes

## Sheet: Infection Control (het-inf)
Table S1: Modular expression and annotation for heatmap
Transcripts	Module expression																		Average expression					PreferredName	BLAST+/UniProt by Trinotate	BlastKoala
	s.s_1	s.s_2	s.s_3	s.s_4	s.s_5	s.s_6	het.8n.7i_1	het.8n.7i_2	het.8n.7i_3	het.7n.8i_1	het.7n.8i_2	het.7n.8i_3	het.18n.17i_1	het.18n.17i_2	het.18n.17i_3	het.17n.18i_1	het.17n.18i_2	het.17n.18i_3	sham	hom-inf-7	hom-inf-8	hom-inf-17	hom-inf-18		Description	KO	BRITE hierarchies
TRINITY_DN100443_c0_g1_i1	-0.786223	-0.786223	-0.786223	-1.03028	-1.03028	-1.03028	0.354122	-0.786223	0.858205	-0.786223	0.0770996	0.680912	2.25269	1.21042	1.64758	0.283175	-0.158634	-0.183617	-0.908252	0.142035	-0.0094037	1.70356	-0.0196917
TRINITY_DN10204_c0_g2_i1	-1.07401	-1.83539	-0.460266	-0.83178	-0.614578	0.270336	0.79979	0.667767	-0.440188	1.35569	1.18545	-0.429138	0.211826	1.10839	0.898564	0.818211	0.265598	-1.89627	-0.757615	0.342457	0.704	0.739594	-0.27082	NDRG3	Protein NDRG3
TRINITY_DN102172_c0_g1_i1	-1.24857	-1.24857	-1.24857	-1.11894	-1.11894	-1.11894	0.500402	1.03164	1.15396	0.589809	0.0791311	0.433463	1.04424	1.1375	0.92615	0.720112	0.605064	-1.11894	-1.18376	0.895334	0.367468	1.03596	0.0687464	RL26	60S ribosomal protein L26	K02898	genetic information processing
TRINITY_DN1033_c0_g1_i9	-1.09345	-1.1451	-0.000153534	0.135453	0.2264	-0.822839	-0.257689	-0.138804	1.52595	0.112112	1.395	-0.534555	1.7015	1.06687	-0.340751	0.696676	-0.469177	-2.05743	-0.449948	0.376485	0.324185	0.809205	-0.609978
TRINITY_DN10442_c0_g1_i1	-1.11179	-0.638368	-1.48928	-1.176	-0.724391	-0.711062	1.39312	-1.24357	1.05957	1.17722	0.283365	-0.28335	1.09856	0.867044	0.130547	1.12984	0.921794	-0.683265	-0.975149	0.403043	0.392413	0.698718	0.456123	FABP	14 kDa fatty acid-binding protein
TRINITY_DN112513_c0_g1_i1	-0.944949	-0.944949	-0.944949	-1.06748	-1.06748	-1.06748	1.19325	0.152446	1.10393	0.443079	0.46521	-0.944949	1.49205	1.45435	0.478529	0.175802	1.0911	-1.06748	-1.00622	0.81654	-0.0122201	1.14164	0.0664727
TRINITY_DN115699_c0_g1_i1	-1.30005	-1.30005	-1.30005	-1.17873	-1.17873	-1.17873	0.795489	1.24822	1.02187	0.467768	0.223012	0.200056	0.498095	0.93883	0.530132	1.51622	0.502441	-0.505776	-1.23939	1.02186	0.296945	0.655686	0.504294	RLA2	60S acidic ribosomal protein P2	K02943	genetic information processing
TRINITY_DN118541_c0_g1_i1	-1.30129	-1.30129	-1.30129	-1.24893	-1.24893	-1.24893	0.783079	0.809959	1.0699	0.504731	0.322546	0.438747	1.01363	1.05343	0.795589	0.856107	0.62283	-0.619885	-1.27511	0.887647	0.422008	0.954216	0.286351	RL17	60S ribosomal protein L17	K02880	genetic information processing
TRINITY_DN130239_c0_g1_i1	-1.14347	-1.14347	-1.14347	-0.965798	-0.965798	-0.965798	1.33627	0.831696	1.61595	0.0514515	-0.0902574	0.19082	1.12095	1.59169	0.0358584	-0.0372155	0.646401	-0.965798	-1.05464	1.26131	0.0506714	0.916165	-0.118871	1433	14-3-3-like protein
TRINITY_DN1317_c0_g1_i2	-1.95411	0.0991365	-0.649093	0.504675	-1.25277	-1.36486	-0.0348328	1.51174	0.559014	1.43317	-0.826425	0.719157	1.11412	0.229778	-0.296671	-0.24772	1.13967	-0.683978	-0.769504	0.678642	0.441968	0.349076	0.0693231	TM14C	Transmembrane protein 14C
TRINITY_DN1332_c0_g1_i5	-0.661935	-0.0388585	-0.839603	-1.4227	-0.750257	-1.34179	0.170895	0.74971	-0.262062	-0.129867	-0.708882	0.439585	0.0861082	2.91431	0.723274	1.02875	0.100603	-0.057285	-0.842524	0.219514	-0.133055	1.24123	0.357357
TRINITY_DN142263_c0_g1_i1	-1.27	-1.27	-1.27	-1.24308	-1.24308	-1.24308	0.733319	0.179183	0.778802	0.702514	0.0512075	0.960053	0.774131	1.43711	1.02491	0.757438	0.632753	-0.492201	-1.25654	0.563768	0.571258	1.07872	0.29933
TRINITY_DN148380_c0_g1_i1	-1.16516	-1.16516	-1.16516	-1.14971	-1.14971	-1.14971	1.07454	0.536949	1.20956	0.226373	0.248174	0.386091	1.00187	1.25996	1.16741	0.622693	0.360716	-1.14971	-1.15744	0.940348	0.286879	1.14308	-0.0554346
TRINITY_DN150561_c0_g1_i1	-1.20939	-1.20939	-1.20939	-1.25717	-1.25717	-1.25717	0.825688	0.262767	1.42246	0.648997	-0.111487	0.314142	0.929543	0.761527	1.25868	0.933336	0.648399	-0.49439	-1.23328	0.836972	0.283884	0.983252	0.362449	EF2	Translation elongation factor 2
TRINITY_DN1608_c0_g1_i19	-0.196128	-2.55144	-0.160084	-0.712491	-0.821678	-0.0700281	-0.466499	0.664409	1.05575	0.0863486	-0.422894	-0.459791	1.21038	0.534066	1.57183	0.917276	0.907645	-1.08667	-0.751975	0.417888	-0.265445	1.10543	0.246083	FABP1	Sodium/calcium exchanger regulatory protein 1
TRINITY_DN1608_c0_g1_i7	-1.50838	-1.65292	-0.0512151	-0.418283	-0.200174	0.0253569	0.19093	0.0341688	1.7145	0.925759	0.471912	-1.56832	0.834655	0.255137	0.597065	1.29168	0.535946	-1.47783	-0.634268	0.646533	-0.0568827	0.562286	0.1166	FABP4	Fatty acid-binding protein, adipocyte	K08753
TRINITY_DN166243_c0_g1_i1	-1.22354	-1.22354	-1.22354	-1.12191	-1.12191	-1.12191	0.545258	1.03958	1.3143	0.635983	0.245027	0.222736	1.12029	1.08692	0.675191	0.912246	0.360708	-1.12191	-1.17272	0.96638	0.367915	0.9608	0.0503484	RS26B	40S ribosomal protein S26-B	K02976	genetic information processing
TRINITY_DN16982_c0_g1_i1	-1.18422	-1.8519	-0.981579	-0.675806	-0.575814	0.781037	-0.327071	1.46817	0.324696	1.02566	0.288347	0.142706	-0.567124	0.236405	1.75561	0.598485	0.857545	-1.31516	-0.748046	0.488599	0.485572	0.474964	0.0469581	DCTD	Deoxycytidylate deaminase	K01493	metabolism
TRINITY_DN171766_c0_g1_i1	-1.30598	-1.30598	-1.30598	-1.22933	-1.22933	-1.22933	0.300791	1.31902	0.995674	0.382929	0.409572	0.638431	0.757965	0.951988	0.8645	1.01873	0.502459	-0.536114	-1.26766	0.871827	0.476977	0.858151	0.328358	SET	Template-activating factor-i	K11290	genetic information processing
TRINITY_DN1739_c0_g2_i3	-1.5082	-1.56478	-1.26318	-0.298888	-1.1489	-0.141838	-0.594032	1.10993	0.802538	0.662294	0.805451	0.667001	1.09241	0.0953183	1.32923	0.808139	-1.29367	0.441176	-0.987631	0.439478	0.711582	0.838986	-0.014784
TRINITY_DN177109_c0_g1_i1	-1.0757	-1.0757	-1.0757	-1.06491	-1.06491	-1.06491	1.93028	-0.139443	-0.133436	0.596192	0.31374	1.07615	1.1349	0.313001	1.01362	1.04388	0.337872	-1.06491	-1.07031	0.552466	0.662028	0.820509	0.105611	RL7	60S ribosomal protein L7
TRINITY_DN179136_c0_g1_i1	-1.12492	-1.12492	-1.12492	-1.07582	-1.07582	-1.07582	0.595879	0.827571	0.12409	0.684443	-0.200726	0.44566	1.18259	1.91025	0.440892	1.13317	0.534227	-1.07582	-1.10037	0.515847	0.309792	1.17791	0.197192	NACA	Nascent polypeptide-associated complex subunit alpha-like protein	K03626
TRINITY_DN182527_c0_g1_i1	-1.14906	-1.14906	-1.14906	-1.24956	-1.24956	-1.24956	-0.125466	1.14802	0.895712	0.683333	0.226206	0.360407	1.25542	1.33769	0.683538	0.869581	0.627971	-0.766564	-1.19931	0.639421	0.423315	1.09221	0.243663	TAR1	Protein TAR1
TRINITY_DN183465_c0_g1_i1	-1.15705	-1.15705	-1.15705	-1.15376	-1.15376	-1.15376	0.633244	1.0608	1.07466	0.180692	-0.0453073	0.385688	1.19062	1.02768	1.06304	0.904087	0.610964	-1.15376	-1.1554	0.922903	0.173691	1.09378	0.12043	1433E	14-3-3 protein epsilon	K06630	signaling and cellular processes
TRINITY_DN189340_c0_g1_i1	-1.09259	-1.09259	-1.09259	-1.10368	-1.10368	-1.10368	1.70706	0.664253	0.945514	0.724824	-0.0225905	-0.0389497	1.03913	1.25179	0.9206	0.524223	-0.0233563	-1.10368	-1.09814	1.10561	0.221095	1.0705	-0.200937	RS4	40S ribosomal protein S4
TRINITY_DN2043_c0_g1_i1	-1.41282	-0.460171	-1.4679	-0.953136	-0.939287	-0.928075	1.29277	0.308234	0.792204	-1.44832	1.36851	0.891383	1.03286	0.0629733	0.593139	0.633842	-0.316092	0.949884	-1.0269	0.797736	0.270525	0.562992	0.422545	UGT5	UDP-glycosyltransferase UGT5	K00699	metabolism
TRINITY_DN205907_c0_g1_i1	-1.15961	-1.15961	-1.15961	-1.15007	-1.15007	-1.15007	0.990079	1.12795	1.03858	0.451045	0.112411	0.0931037	1.04416	1.01173	0.685684	1.19433	0.330012	-1.15007	-1.15484	1.05221	0.218853	0.91386	0.124758	RL3	60S ribosomal protein L3
TRINITY_DN206110_c0_g1_i1	-1.36249	-0.422761	-1.36249	-1.18407	-1.18407	-1.18407	0.585282	0.802794	0.629929	0.472259	0.501408	1.05312	0.910339	1.24827	0.0738137	1.45528	0.151503	-1.18407	-1.11666	0.672668	0.675596	0.74414	0.140906	RL15	60S ribosomal protein L15
TRINITY_DN2120_c0_g1_i6	0.0157559	-0.991479	-1.16671	-1.32049	-1.79545	-0.740051	-0.0524669	1.43593	-0.315009	0.266698	1.82024	0.270099	-0.029579	1.05446	0.757159	-0.616758	1.18449	0.223158	-0.999737	0.35615	0.78568	0.594012	0.263631	HUTH	Histidine ammonia-lyase	K01745	metabolism
TRINITY_DN23433_c0_g3_i1	-1.30386	-1.30386	-1.30386	-1.25038	-1.25038	-1.25038	0.89884	0.727273	1.04478	0.679221	0.130693	0.420418	1.00874	1.0801	0.7798	0.781003	0.654857	-0.543009	-1.27712	0.890297	0.410111	0.956215	0.297617	EF1A1	Elongation factor 1-alpha 1	K03231	genetic information processing
TRINITY_DN235527_c0_g1_i1	-1.54815	-1.54815	-1.54815	-0.933453	-0.933453	-0.933453	0.70864	-0.0900028	0.760371	0.824395	0.325578	1.2507	0.159972	0.586572	0.523993	1.66191	0.162859	0.569816	-1.2408	0.459669	0.800226	0.423512	0.798194
TRINITY_DN236206_c0_g1_i1	-1.16049	-1.16049	-1.16049	-1.11954	-1.11954	-1.11954	0.736855	0.768136	1.28233	0.390081	-0.24759	0.108496	0.92064	1.24982	0.988682	0.836221	0.925946	-1.11954	-1.14001	0.929106	0.0836625	1.05305	0.214209	RL10	60S ribosomal protein L10	K02866	genetic information processing
TRINITY_DN237131_c0_g1_i1	-1.24705	-1.24705	-1.24705	-1.21988	-1.21988	-1.21988	0.815027	0.845593	1.17132	0.244482	0.0323907	0.245222	1.00186	1.11112	0.787185	1.18081	0.593293	-0.627518	-1.23346	0.943979	0.174032	0.96672	0.382196
TRINITY_DN239182_c0_g1_i2	-1.09332	-1.09332	-1.09332	-1.13379	-1.13379	-1.13379	0.35406	0.79993	1.57903	0.661145	-0.197168	0.662061	0.868972	1.49431	0.935765	0.229613	0.427407	-1.13379	-1.11356	0.911006	0.375346	1.09968	-0.158924
TRINITY_DN243815_c0_g1_i1	-1.17623	-1.17623	-1.17623	-1.20528	-1.20528	-1.20528	0.743943	0.958373	0.971843	0.632521	-0.252349	0.393818	1.68838	0.828511	0.542553	1.20866	-0.272493	-0.299228	-1.19076	0.891386	0.257997	1.01981	0.212314	GBLP	Guanine nucleotide-binding protein subunit beta-2-like 1
TRINITY_DN245123_c0_g1_i1	-1.04549	-1.04549	-1.04549	-1.10961	-1.10961	-0.161486	0.787605	1.03442	-1.04549	-0.0765476	0.91257	0.882954	1.97392	0.832324	0.50608	-0.0481844	0.867118	-1.10961	-0.919527	0.258844	0.572992	1.10411	-0.0968916	EF2	Elongation factor 2
TRINITY_DN258122_c0_g1_i1	-1.2462	-1.2462	-1.2462	-1.25814	-1.25814	-1.25814	0.53658	0.565879	1.09257	0.774329	0.494585	0.468348	1.4233	1.0419	0.397993	1.09833	0.108179	-0.488984	-1.25217	0.731675	0.579087	0.954398	0.239173	RL35A	60S ribosomal protein L35a
TRINITY_DN258397_c0_g1_i1	-1.1933	-1.1933	-1.1933	-1.20481	-1.20481	-1.20481	0.780363	1.03498	1.29449	-0.276203	0.314452	0.613414	0.713259	1.50319	0.799406	0.601631	0.490651	-0.675286	-1.19906	1.03661	0.217221	1.00528	0.138999	RL11	60S ribosomal protein L11
TRINITY_DN2601_c0_g1_i1	-1.66722	-0.25093	-1.2319	-0.393935	-1.65676	-0.238718	-0.0569097	0.826871	-0.658892	0.0102445	0.956613	-0.195584	1.92227	0.938145	0.35324	0.420979	1.53491	-0.612431	-0.906576	0.0370233	0.257091	1.07122	0.447818	FLOT2	Flotillin-2	K07192	signaling and cellular processes
TRINITY_DN263565_c0_g1_i1	-1.25752	-1.25752	-1.25752	-1.29316	-1.29316	-1.29316	0.473534	0.205813	0.681192	0.955474	-0.219905	0.400258	1.32372	0.717646	0.242616	1.25948	1.10195	0.510255	-1.27534	0.453513	0.378609	0.761328	0.957227
TRINITY_DN266634_c0_g1_i1	-1.02818	-1.02818	-1.02818	-1.22687	-1.22687	-1.22687	1.32757	0.673417	0.945833	-0.00820912	-1.02818	0.733006	1.30562	1.05452	-0.241599	0.700036	1.09525	0.207887	-1.12752	0.982275	-0.101128	0.706179	0.667723	ADT3	ADP,ATP carrier protein 3, mitochondrial
TRINITY_DN266748_c0_g1_i1	-1.20527	-1.20527	-1.20527	-1.23995	-1.23995	-1.23995	1.17298	0.655301	1.12652	0.0631165	0.452221	-0.167225	1.09896	1.17284	0.972085	0.863177	0.433287	-0.507599	-1.22261	0.984937	0.116038	1.0813	0.262955	14332	14-3-3 protein homolog 2
TRINITY_DN2791_c0_g2_i1	-1.35201	-0.928694	-1.07293	-1.51619	-0.326974	-0.122251	0.206444	1.0497	0.224307	-0.20671	-0.414108	-0.195286	1.4091	1.94207	0.909267	1.04602	0.510813	-1.16256	-0.886509	0.493483	-0.272035	1.42014	0.131426	ARPC3	Actin-related protein 2/3 complex subunit 3	K05756	genetic information processing
TRINITY_DN279390_c0_g1_i1	-1.11203	-1.11203	-1.11203	-1.14209	-1.14209	-1.14209	1.12307	0.663655	0.768355	0.265763	0.941867	-0.491095	0.630733	1.14473	1.26689	0.752522	0.837954	-1.14209	-1.12706	0.851692	0.238845	1.01412	0.149462
TRINITY_DN2801_c0_g1_i1	-1.08165	-1.19234	-1.63995	-1.39175	-0.345293	0.632473	0.706955	0.960948	0.172201	0.585859	-0.16077	1.50506	0.503805	1.93592	0.422302	-0.398827	-0.385557	-0.829401	-0.836417	0.613368	0.643384	0.95401	-0.537928	INT14	Integrator complex subunit 14
TRINITY_DN281496_c0_g1_i1	-1.27293	-1.27293	-1.27293	-1.16311	-1.16311	-1.16311	0.55645	0.586709	1.65693	0.873834	0.422487	0.396753	0.544054	1.5582	-0.229033	0.331672	0.809609	-0.199561	-1.21802	0.933364	0.564358	0.624407	0.313907	PABPA	Polyadenylate-binding protein 1-A	K13126	genetic information processing
TRINITY_DN282318_c0_g1_i1	-1.28112	-1.28112	-1.28112	-1.22442	-1.22442	-1.22442	0.780105	0.539031	1.28404	0.748409	0.285685	0.0576434	1.12052	1.20662	0.594861	0.994226	0.357317	-0.451842	-1.25277	0.867724	0.363912	0.974	0.2999	RL27A	60S ribosomal protein L27a	K02900	genetic information processing
TRINITY_DN283294_c0_g1_i1	-1.0954	-1.0954	-1.0954	-1.13961	-1.13961	-1.13961	0.0560981	1.11709	0.692117	-0.104868	-0.0890168	0.865786	0.864839	1.16396	1.07186	1.00254	1.20424	-1.13961	-1.1175	0.621769	0.223967	1.03355	0.355723	RL6	60S ribosomal protein L6
TRINITY_DN287394_c0_g1_i1	-1.30132	-0.305389	-1.30132	-1.37481	-1.37481	-1.37481	0.956364	0.796979	0.810264	0.385663	-0.30811	0.644178	0.84486	1.53793	0.504185	1.22028	0.0406374	-0.400766	-1.17208	0.854535	0.240577	0.962325	0.286718	RLA1	60S acidic ribosomal protein P1	K02942	genetic information processing
TRINITY_DN31940_c0_g2_i1	-1.27226	-1.27226	-1.27226	-1.23301	-1.23301	-1.23301	0.543792	1.31317	0.865581	1.17514	0.501013	-0.161701	0.871867	0.525711	0.756586	1.01703	0.557108	-0.449499	-1.25263	0.907514	0.504817	0.718055	0.374878
TRINITY_DN32683_c0_g1_i1	-1.15128	-1.15128	-1.15128	-1.36006	-1.36006	-1.36006	1.26569	0.60218	0.751471	-0.0968912	0.358115	0.507804	1.12854	0.31059	1.19099	0.920178	0.90476	-0.309395	-1.25567	0.873113	0.256343	0.876706	0.505181	ACT5	Actin-5	K05692	signaling and cellular processes
TRINITY_DN38189_c0_g1_i2	-1.21651	-1.21651	-1.21651	-1.10733	-1.10733	-1.10733	0.19193	1.24712	1.05044	0.594598	0.904208	0.595547	1.4983	0.385321	0.323869	0.87523	0.412262	-1.10733	-1.16192	0.829829	0.698118	0.735831	0.0600549	ART2	Putative uncharacterized protein ART2
TRINITY_DN3858_c0_g1_i18	-0.592121	-2.62997	-0.254093	-0.175845	-1.56913	-0.86733	0.263157	0.0242882	-0.296228	0.590027	1.0809	0.472918	0.781574	1.56604	0.976097	-0.116916	0.702332	0.0443139	-1.01475	-0.00292779	0.714614	1.1079	0.20991
TRINITY_DN4137_c1_g1_i6	-1.36671	-1.42295	0.084097	-0.0028638	-1.28854	-0.722196	0.276838	1.72712	1.37303	-0.329804	0.855719	0.718694	1.46638	0.0125001	0.475985	-1.46223	-0.304394	-0.0906803	-0.786527	1.12566	0.41487	0.651623	-0.6191
TRINITY_DN42289_c0_g1_i1	-0.435232	-1.26112	-1.26112	-1.24881	-1.24881	-1.24881	0.876309	0.911216	0.475639	0.12641	0.148534	0.691743	1.3098	1.14689	1.171	0.703746	0.391409	-1.24881	-1.11732	0.754388	0.322229	1.20923	-0.0512179	RS8	40S ribosomal protein S8	K02995	genetic information processing
TRINITY_DN4693_c0_g1_i2	-1.58817	-0.427848	-2.03098	0.127394	-1.22345	0.387296	0.316437	0.999314	1.08314	-0.0833749	0.11102	-0.0769833	0.988436	0.779359	0.673783	1.42541	0.00188251	-1.46267	-0.792626	0.799629	-0.0164461	0.81386	-0.0117905	LIN52	Protein lin-52 homolog	K21775
TRINITY_DN5082_c0_g1_i3	-1.42265	-0.966231	-1.68798	0.510626	-1.68921	-1.10393	1.18978	1.0118	0.725978	0.962132	1.10048	-0.626378	1.01858	0.484972	0.169244	0.173706	0.180013	-0.0309248	-1.0599	0.975852	0.478744	0.5576	0.107598	MUL1	Mitochondrial E3 ubiquitin protein ligase 1	K15688	genetic information processing
TRINITY_DN515_c0_g1_i12	-0.573691	-0.974848	0.135854	-0.150792	-1.84833	-1.46229	-0.6276	1.66062	0.332903	-0.3754	0.588472	-0.372713	1.19254	0.863918	1.58024	-0.212748	0.986665	-0.742802	-0.812351	0.455309	-0.0532138	1.21223	0.0103713	PPM1D	Protein phosphatase 1D	K10147	metabolism
TRINITY_DN5638_c0_g1_i15	-2.26456	0.0669728	-0.308416	-1.56834	-0.452317	-1.56834	0.794423	0.205366	0.4537	-0.278797	1.70591	0.530281	0.463075	0.737749	0.643448	0.210355	1.05125	-0.421778	-1.01583	0.484497	0.652466	0.614757	0.279944	SETD7	Histone-lysine N-methyltransferase SETD7	K11431	metabolism
TRINITY_DN59036_c0_g1_i1	-1.33725	-0.312437	-1.33725	-1.36719	-1.36719	-1.36719	0.565684	0.821899	1.03899	0.398655	0.105389	0.0834123	1.83383	1.09296	0.566293	0.533048	0.413268	-0.364901	-1.18142	0.808856	0.195819	1.16436	0.193805
TRINITY_DN6588_c0_g1_i5	-1.2667	-2.12451	0.864385	-1.27858	-0.60696	-0.510479	0.478133	1.18296	0.166723	-0.15065	-0.650362	0.464566	0.543315	1.37764	1.75078	-0.491278	0.0192701	0.231731	-0.820472	0.609272	-0.112149	1.22391	-0.0800925	MEPCE	7SK snRNA methylphosphate capping enzyme	K15190	genetic information processing
TRINITY_DN7325_c0_g1_i1	-0.464977	-0.592966	-1.11063	-2.32657	-0.191058	0.861286	0.29843	-0.378154	1.57796	1.14836	-0.63548	1.15741	-0.27823	1.38511	-0.25878	-0.248675	0.769056	-0.712091	-0.637486	0.499412	0.556764	0.282699	-0.0639034	MITOK	Mitochondrial potassium channel
TRINITY_DN74176_c0_g1_i1	-1.21399	-1.21399	-1.21399	-1.24952	-1.24952	-1.24952	0.504496	1.01302	1.14371	0.249765	-0.000978015	0.265434	1.46479	1.03178	0.895246	0.714561	0.622249	-0.513556	-1.23175	0.887075	0.171407	1.13061	0.274418			K24203
TRINITY_DN7602_c0_g1_i3	-1.28448	-1.78152	-0.713064	-0.556551	-0.583446	-0.799925	-0.88971	0.106127	1.28868	0.638548	1.1729	-0.379076	1.33936	0.806312	-0.131343	1.84623	0.199421	-0.278441	-0.953166	0.168365	0.477457	0.671441	0.589069	DUS21	Dual specificity protein phosphatase 21	K14165	metabolism
TRINITY_DN7942_c0_g1_i1	-2.79386	-0.706888	-1.09686	-0.0798471	-0.569615	-0.459714	1.0796	0.704466	0.154141	-0.186002	0.363664	0.838452	0.108246	0.874567	1.1693	1.37294	-0.203701	-0.568885	-0.951132	0.646069	0.338705	0.71737	0.200119	CBX5	Chromobox protein homolog 5
TRINITY_DN84788_c1_g1_i1	-1.18679	-1.18679	-1.18679	-1.18645	-1.18645	-1.18645	1.14222	1.03098	1.46759	0.0498947	0.0696852	0.0505449	0.988707	0.773034	0.00829907	1.48801	0.364247	-0.313501	-1.18662	1.21359	0.0567083	0.590013	0.51292	TBA1	Tubulin alpha-1 chain	K07374	signaling and cellular processes
TRINITY_DN8611_c1_g1_i7	-0.274211	-0.906056	-0.127179	0.619677	-1.64796	-1.57881	0.024442	0.17504	1.51201	-0.506457	-0.928378	0.95622	-0.132336	0.676956	1.84962	-0.642414	1.30255	-0.372718	-0.652423	0.570496	-0.159538	0.798082	0.0958065	ZFP26	Zinc finger protein 26	K09228	genetic information processing
TRINITY_DN9368_c1_g1_i1	-0.942319	-2.36451	-0.410359	0.294545	-0.499612	-0.355165	0.0778652	0.344828	1.4342	-0.173507	0.0795245	-0.16519	-0.711526	1.15038	1.33478	1.59983	0.438351	-1.13212	-0.712904	0.618963	-0.0863908	0.591214	0.30202	TADA1	Transcriptional adapter 1	K11317	genetic information processing
TRINITY_DN9856_c0_g1_i1	-0.268053	-1.59382	-0.391157	-1.43886	-1.26502	-0.603316	0.0446512	0.319072	-0.0741676	1.39195	0.115071	0.393534	0.14402	0.399666	2.76536	0.174403	0.189082	-0.302425	-0.926705	0.0965186	0.63352	1.10302	0.0203536	RBM42	RNA-binding protein 42	K25079	signaling and cellular processes
