# Supplementary material for: Disentangling specific and unspecific components of innate immune memory in a copepod–tapeworm system
Source: Front Immunol. 2024 Jan 29;15:1307477. doi: 10.3389/fimmu.2024.1307477 (PMC10859752; doi:10.3389/fimmu.2024.1307477)
Supplement: Supplementary file 4 [file Table_4.xlsx]

## Sheet: Specific Immunity
Table S4: Annotation from STRING
Transcripts	stringId	identity %	bitscore	preferredName	annotation
TRINITY_DN10064_c0_g1_i1	7227.FBpp0304104	75	361.7	Clic	Chloride intracellular channel, isoform a; Chloride intracellular channel
TRINITY_DN10900_c0_g1_i5	7227.FBpp0078203	36	246.9	CG11109	Uncharacterized protein, isoform B; RNA binding; rRNA methyltransferase activity; Belongs to the class I-like SAM-binding methyltransferase superfamily. RsmB/NOP family
TRINITY_DN1134_c1_g1_i1	7227.FBpp0289503	56.4	248.4	CG6153	Pith domain-containing protein cg6153; Belongs to the PITHD1 family
TRINITY_DN11533_c0_g1_i1	7227.FBpp0086387	60.9	228.4	CG8435	Uncharacterized protein; LD32459p; It is involved in the biological process described with: neurogenesis
TRINITY_DN12435_c0_g1_i1	7227.FBpp0071818	39.2	120.9	CG3501	ER Membrane protein Complex 8/9 is a subunit of the ER membrane protein complex (EMC). In fly retinas, EMC has been shown to be essential for the biosynthesis of multi-pass membrane proteins, but not for single-pass membrane proteins and secretory proteins
TRINITY_DN19986_c0_g1_i1	7227.FBpp0082916	36.6	153.3	CG31249	annotation not available
TRINITY_DN2043_c0_g1_i1	7227.FBpp0085404	33.7	251.5	CG30438	UDP-glucuronosyltransferase; Transferase activity, transferring hexosyl groups. It is involved in the biological process described with: metabolic process; Belongs to the UDP-glycosyltransferase family
TRINITY_DN25843_c0_g1_i2	7227.FBpp0073716	56.2	132.5	CG11590	Periplasmic divalent cation tolerance protein; FI09726p; It is involved in the biological process described with: response to metal ion
TRINITY_DN2781_c0_g1_i4	7227.FBpp0085258	45.4	314.3	CG1416	CG1416, isoform A; Chaperone binding; ATPase activator activity. It is involved in the biological process described with: response to stress
TRINITY_DN2971_c0_g1_i3	7227.FBpp0291761	62.7	459.1	CG2246	CG2246, isoform A; Magnesium ion binding; ribose phosphate diphosphokinase activity. It is involved in the biological process described with: nucleotide biosynthetic process
TRINITY_DN30214_c0_g1_i7	7227.FBpp0078381	39.6	131.3	elm	Ethanol sensitive with low memory, isoform A; Calcium ion binding
TRINITY_DN3072_c0_g1_i6	7227.FBpp0087004	48.2	166.8	Ak6	Adenylate kinase isoenzyme 6 homolog; Broad-specificity nucleoside monophosphate (NMP) kinase that catalyzes the reversible transfer of the terminal phosphate group between nucleoside triphosphates and monophosphates. AMP is the best phosphate acceptor, and CMP is also a good substrate. All nucleoside triphosphates ATP, TTP, CTP, GTP, and UTP are accepted as phosphate donors. ATP is the best phos…
TRINITY_DN3129_c0_g1_i1	7227.FBpp0076320	34.1	144.1	Prm	Paramyosin, isoform a; Paramyosin, long form; Paramyosin is a muscle protein found only in invertebrates. It dimerizes into a coiled-coil that occupies the interior of the thick filament. Its role is thought to be structural, although it can be phosphorylated and this is important for muscle function
TRINITY_DN330_c2_g1_i2	7227.FBpp0304876	58	169.9	CG17493	Uncharacterized protein, isoform B; Calcium ion binding
TRINITY_DN3433_c0_g1_i6	7227.FBpp0306023	31.7	139.8	SrpRbeta	Signal recognition particle receptor beta, isoform a; Signal recognition particle receptor beta (SrpRbeta) contibutes to cuticle secretion by epidermal cells
TRINITY_DN4342_c0_g1_i27	7227.FBpp0081116	47.9	312.4	CG1227	CG1227, isoform A; Protein kinase activity; ATP binding; protein serine/threonine kinase activity. It is involved in the biological process described with: protein phosphorylation; positive regulation of cell size
TRINITY_DN4719_c0_g1_i1	7227.FBpp0076827	58.9	440.3	CG10576	Uncharacterized protein, isoform A; Aminopeptidase activity
TRINITY_DN4772_c0_g2_i1	7227.FBpp0071593	61.4	128.3	Tim10	Mitochondrial import inner membrane translocase subunit Tim10; Mitochondrial intermembrane chaperone that participates in the import and insertion of multi-pass transmembrane proteins into the mitochondrial inner membrane. May also be required for the transfer of beta-barrel precursors from the TOM complex to the sorting and assembly machinery (SAM complex) of the outer membrane. Acts as a chaper…
TRINITY_DN48_c0_g1_i1	7227.FBpp0084238	23.1	76.6	CG10514	Uncharacterized protein; LP23833p; Transferase activity, transferring phosphorus-containing groups
TRINITY_DN5031_c1_g1_i2	7227.FBpp0076182	46.4	77	Hsp27	Heat shock protein 27; Protein binding. It is involved in the biological process described with: defense response to fungus; behavioral response to starvation; response to heat; determination of adult lifespan; imaginal disc-derived wing morphogenesis; protein refolding; defense response to bacterium; Belongs to the small heat shock protein (HSP20) family
TRINITY_DN5630_c0_g1_i20	7227.FBpp0088009	37.9	101.3	CG18812	annotation not available
TRINITY_DN5637_c0_g2_i1	7227.FBpp0084501	74.4	172.6	CG6066	NKAP family protein CG6066; It is involved in the biological process described with: mRNA splicing, via spliceosome; neurogenesis; Belongs to the NKAP family
TRINITY_DN5661_c0_g1_i6	7227.FBpp0078318	38.9	291.2	CG2051	Histone acetyltransferase activity. It is involved in the biological process described with: defense response to Gram-negative bacterium; histone acetylation; positive regulation of innate immune response; chromatin silencing at telomere
TRINITY_DN587_c0_g1_i9	7227.FBpp0300803	72.3	208.8	Mlc-c	Myosin-2 essential light chain; Protein binding; calcium ion binding; myosin binding; myosin heavy chain binding. It is involved in the biological process described with: actin filament-based movement
TRINITY_DN6090_c0_g1_i4	7227.FBpp0087972	49.4	389.4	cathD	Cathepsin d, isoform b; Aspartic-type endopeptidase activity. It is involved in the biological process described with: proteolysis; autophagic cell death; defense response to Gram-negative bacterium; apoptotic process; nurse cell apoptotic process; salivary gland cell autophagic cell death
TRINITY_DN6624_c0_g1_i3	7227.FBpp0083893	79.2	161	LSm3	U6 snRNA-associated Sm-like protein LSm3; Like Sm 3, isoform A; mRNA binding. It is involved in the biological process described with: mRNA splicing, via spliceosome; cytoplasmic mRNA processing body assembly
TRINITY_DN6638_c0_g1_i10	7227.FBpp0071259	43.1	126.3	c12.1	Protein CWC15 homolog; Involved in pre-mRNA splicing
TRINITY_DN8066_c0_g1_i8	7227.FBpp0072494	65.8	891	CG13900	Uncharacterized protein, isoform A; Damaged DNA binding. It is involved in the biological process described with: mRNA splicing, via spliceosome; mitotic spindle organization; neurogenesis
TRINITY_DN9119_c0_g1_i4	7227.FBpp0084585	25.2	73.6	CG5590	Uncharacterized protein; GH01709p; Oxidoreductase activity, acting on the CH-OH group of donors, NAD or NADP as acceptor. It is involved in the biological process described with: metabolic process

## Sheet: Unspecific Immunity
Table S2: Annotation from STRING
Transcripts	stringId	identity %	bitscore	preferredName	annotation
TRINITY_DN10108_c0_g1_i7	7227.FBpp0110594	29.2	110.5	Slmap	Sarcolemma associated protein, isoform A; It is involved in the biological process described with: positive regulation of Ras protein signal transduction; positive regulation of ERK1 and ERK2 cascade
TRINITY_DN10366_c0_g2_i1	7227.FBpp0086769	65.1	334.3	CG6543	CG6543, isoform A; enoyl-CoA hydratase activity. It is involved in the biological process described with: fatty acid beta-oxidation; Belongs to the enoyl-CoA hydratase/isomerase family
TRINITY_DN10646_c1_g1_i1	7227.FBpp0100182	39.5	86.7	mt:ND5	Nadh-ubiquinone oxidoreductase chain 5; Core subunit of the mitochondrial membrane respiratory chain NADH dehydrogenase (Complex I) that is believed to belong to the minimal assembly required for catalysis. Complex I functions in the transfer of electrons from NADH to the respiratory chain. The immediate electron acceptor for the enzyme is believed to be ubiquinone (By similarity)
TRINITY_DN10646_c2_g1_i1	7227.FBpp0100182	39.5	87	mt:ND5	Nadh-ubiquinone oxidoreductase chain 5; Core subunit of the mitochondrial membrane respiratory chain NADH dehydrogenase (Complex I) that is believed to belong to the minimal assembly required for catalysis. Complex I functions in the transfer of electrons from NADH to the respiratory chain. The immediate electron acceptor for the enzyme is believed to be ubiquinone (By similarity)
TRINITY_DN11117_c0_g1_i1	7227.FBpp0290158	31.7	139.8	MP1	Melanization protease 1; Serine protease which plays an essential role in the melanization immune response by acting downstream of sp7 to activate prophenoloxidase (PPO1). May function in diverse Hayan-dependent PPO1-activating cascades that are negatively controlled by different serpin proteins; Spn27A in the hemolymph and Spn77BA in the trachea. Regulation of melanization and PPO1 activation ap…
TRINITY_DN1142_c0_g1_i12	7227.FBpp0290922	62.1	733.8	Men-b	Malic enzyme; Malate dehydrogenase (decarboxylating) (NAD+) activity; malate dehydrogenase (decarboxylating) (NADP+) activity; NAD binding. It is involved in the biological process described with: oxidation-reduction process; malate metabolic process; pyruvate metabolic process
TRINITY_DN1142_c0_g1_i9	7227.FBpp0290922	64.2	740	Men-b	Malic enzyme; Malate dehydrogenase (decarboxylating) (NAD+) activity; malate dehydrogenase (decarboxylating) (NADP+) activity; NAD binding. It is involved in the biological process described with: oxidation-reduction process; malate metabolic process; pyruvate metabolic process
TRINITY_DN11727_c0_g1_i1	7227.FBpp0075750	51.5	197.6	Adk1	Uridine kinase activity; ATP binding; adenylate kinase activity. It is involved in the biological process described with: ATP metabolic process
TRINITY_DN11990_c0_g1_i1	7227.FBpp0078918	58.6	121.3	COX5B	Cytochrome c oxidase subunit 5b, isoform a; Cytochrome-c oxidase activity. It is involved in the biological process described with: mitochondrial electron transport, cytochrome c to oxygen
TRINITY_DN12371_c0_g1_i1	7227.FBpp0076960	49.8	288.5	CG1532	Uncharacterized protein, isoform b; CG1532, isoform A; It is involved in the biological process described with: neurogenesis
TRINITY_DN1264_c0_g1_i5	7227.FBpp0085912	31.9	175.6	Spn55B	Serine-type endopeptidase inhibitor activity. It is involved in the biological process described with: negative regulation of endopeptidase activity; negative regulation of proteolysis; regulation of proteolysis; Belongs to the serpin family
TRINITY_DN12925_c0_g1_i16	7227.FBpp0112436	55.8	154.5	Scp1	Sarcoplasmic calcium-binding protein 1, isoform A; Calcium ion binding
TRINITY_DN12925_c0_g1_i19	7227.FBpp0112436	56.1	241.5	Scp1	Sarcoplasmic calcium-binding protein 1, isoform A; Calcium ion binding
TRINITY_DN13174_c0_g1_i5	7227.FBpp0077121	51.6	822.4	Tps1	Trehalose 6-phosphate synthase/phosphatase; Trehalose-6-phosphate synthase 1 (Tps1) is the trehalose synthesis enzyme. Tps1 N-terminal trehalose-6-phosphate (T6P) synthase domain catalyzes the production of T6P using glucose-6-phosphate and UDP-glucose. Tps1 C-terminal T6P phosphatase domain dephosphorylates T6P to generate trehalose
TRINITY_DN136_c0_g1_i3	7227.FBpp0070620	50.8	929.1	CG3626	FI22513p1; [pyruvate dehydrogenase (lipoamide)] phosphatase regulator activity; oxidoreductase activity. It is involved in the biological process described with: oxidation-reduction process
TRINITY_DN14162_c0_g1_i1	7227.FBpp0082459	70.4	666.8	UQCR-C1	Ubiquinol-cytochrome-c reductase activity; metal ion binding; metalloendopeptidase activity. It is involved in the biological process described with: proteolysis; protein processing; mitochondrial electron transport, ubiquinol to cytochrome c; cytoplasmic microtubule organization
TRINITY_DN14203_c0_g1_i3	7227.FBpp0073282	52.3	253.8	Ant2	Adenine nucleotide translocase 2, isoform A; ATP:ADP antiporter activity; transmembrane transporter activity. It is involved in the biological process described with: ATP transport; transmembrane transport; ADP transport; mitochondrial transport; Belongs to the mitochondrial carrier (TC 2.A.29) family
TRINITY_DN14735_c0_g1_i1	7227.FBpp0077859	46.8	346.3	ND-39	NADH dehydrogenase (ubiquinone) activity; NADH dehydrogenase activity; coenzyme binding. It is involved in the biological process described with: mitochondrial electron transport, NADH to ubiquinone
TRINITY_DN1516_c0_g1_i3	7227.FBpp0301144	62	167.5	Calx	Solute carrier family 8 (sodium/calcium exchanger); Na/Ca-exchange protein, isoform G; Calcium:sodium antiporter activity; calcium ion binding. It is involved in the biological process described with: transmembrane transport; response to endoplasmic reticulum stress; calcium ion transport; phototransduction; Belongs to the Ca(2+):cation antiporter (CaCA) (TC 2.A.19) family
TRINITY_DN1958_c0_g2_i1	7227.FBpp0071794	85.7	554.3	blw	ATP synthase subunit alpha, mitochondrial; Mitochondrial membrane ATP synthase (F(1)F(0) ATP synthase or Complex V) produces ATP from ADP in the presence of a proton gradient across the membrane which is generated by electron transport complexes of the respiratory chain. F-type ATPases consist of two structural domains, F(1) - containing the extramembraneous catalytic core, and F(0) - containing …
TRINITY_DN2071_c3_g1_i7	7227.FBpp0290637	47.1	337.8	l(2)01289	Lethal (2) 01289, isoform F; Protein disulfide isomerase activity. It is involved in the biological process described with: cell redox homeostasis
TRINITY_DN22_c0_g1_i8	7227.FBpp0079324	70.1	168.7	l(2)k12914	Dolichyl-diphosphooligosaccharide--protein glycosyltransferase subunit DAD1; Essential subunit of the N-oligosaccharyl transferase (OST) complex which catalyzes the transfer of a high mannose oligosaccharide from a lipid-linked oligosaccharide donor to an asparagine residue within an Asn-X-Ser/Thr consensus motif in nascent polypeptide chains. Possesses cell death-inhibiting activity
TRINITY_DN2231_c0_g1_i21	7227.FBpp0071131	31.2	122.5	sni	Sniffer, isoform A; Sniffer (Sni) is a homodimeric carbonyl reductase that belongs to the SDR superfamily of proteins. It catalyzes the reduction of the lipid derived aldehyde 4-oxononenal. Sni functions include protection against oxidative stress-induced neurodegeneration and prevention of apoptosis by removal of damaged cardiolipin; Belongs to the short-chain dehydrogenases/reductases (SDR) fam…
TRINITY_DN234388_c0_g1_i1	7227.FBpp0083935	28.3	188.7	CG6178	Uncharacterized protein; GM05240p; fatty-acyl-CoA synthase activity; long-chain fatty acid-CoA ligase activity. It is involved in the biological process described with: long-chain fatty acid metabolic process; fatty-acyl-CoA biosynthetic process; acyl-CoA metabolic process
TRINITY_DN2421_c0_g1_i2	7227.FBpp0087977	79.8	529.3	Gapdh1	NADP binding; glyceraldehyde-3-phosphate dehydrogenase (NAD+) (phosphorylating) activity; NAD binding. It is involved in the biological process described with: glycolytic process; myoblast fusion; oxidation-reduction process; glucose metabolic process; somatic muscle development
TRINITY_DN2421_c0_g1_i9	7227.FBpp0087977	79.8	529.3	Gapdh1	NADP binding; glyceraldehyde-3-phosphate dehydrogenase (NAD+) (phosphorylating) activity; NAD binding. It is involved in the biological process described with: glycolytic process; myoblast fusion; oxidation-reduction process; glucose metabolic process; somatic muscle development
TRINITY_DN2435_c0_g1_i42	7227.FBpp0079790	68.5	665.6	hgo	Homogentisate 1,2-dioxygenase activity. It is involved in the biological process described with: tyrosine catabolic process; L-phenylalanine catabolic process; oxidation-reduction process; tyrosine metabolic process
TRINITY_DN2483_c1_g1_i2	7227.FBpp0074298	53.6	98.6	wupA	Wings up a, isoform g; Troponin I; Troponin I is the ATPase inhibitory subunit of troponin in the thin filament regulatory complex. Involved in the development and maintenance of muscle and nervous system. May also be involved in the cytoskeletal apparatus
TRINITY_DN24897_c0_g1_i1	7227.FBpp0303562	69.2	564.3	Pgk	ATP binding; phosphoglycerate kinase activity. It is involved in the biological process described with: glycolytic process; myoblast fusion; muscle cell cellular homeostasis; synaptic transmission; somatic muscle development; phosphorylation
TRINITY_DN2546_c0_g1_i2	7227.FBpp0290637	46.5	591.3	l(2)01289	Lethal (2) 01289, isoform F; Protein disulfide isomerase activity. It is involved in the biological process described with: cell redox homeostasis
TRINITY_DN2623_c0_g1_i54	7227.FBpp0112179	59.6	63.2	CG45049	annotation not available
TRINITY_DN2669_c0_g2_i2	7227.FBpp0088688	46.3	127.1	Mlc2	Myosin regulatory light chain 2; Calcium ion binding; microfilament motor activity. It is involved in the biological process described with: flight; muscle system process; myofibril assembly
TRINITY_DN2669_c0_g2_i4	7227.FBpp0088688	47.1	130.6	Mlc2	Myosin regulatory light chain 2; Calcium ion binding; microfilament motor activity. It is involved in the biological process described with: flight; muscle system process; myofibril assembly
TRINITY_DN29807_c0_g1_i1	7227.FBpp0099728	40.5	79	fabp	Fatty acid-binding protein 3, muscle and heart; Transporter activity; fatty acid binding. It is involved in the biological process described with: transport; long-term memory; Belongs to the calycin superfamily. Fatty-acid binding protein (FABP) family
TRINITY_DN303_c0_g1_i1	7227.FBpp0075069	34.6	240.7	UQCR-C2	Ubiquinol-cytochrome c reductase core protein 2, isoform a; Ubiquinol-cytochrome-c reductase activity; metal ion binding. It is involved in the biological process described with: mitochondrial electron transport, ubiquinol to cytochrome c
TRINITY_DN3297_c0_g2_i4	7227.FBpp0288705	70.3	495.4	Las	Lipoyl synthase, mitochondrial; Catalyzes the radical-mediated insertion of two sulfur atoms into the C-6 and C-8 positions of the octanoyl moiety bound to the lipoyl domains of lipoate-dependent enzymes, thereby converting the octanoylated domains into lipoylated derivatives; Belongs to the radical SAM superfamily. Lipoyl synthase family
TRINITY_DN33079_c0_g1_i2	7227.FBpp0088688	53.3	155.6	Mlc2	Myosin regulatory light chain 2; Calcium ion binding; microfilament motor activity. It is involved in the biological process described with: flight; muscle system process; myofibril assembly
TRINITY_DN33079_c0_g1_i3	7227.FBpp0088688	56.9	135.2	Mlc2	Myosin regulatory light chain 2; Calcium ion binding; microfilament motor activity. It is involved in the biological process described with: flight; muscle system process; myofibril assembly
TRINITY_DN33079_c0_g1_i9	7227.FBpp0088688	53.3	155.2	Mlc2	Myosin regulatory light chain 2; Calcium ion binding; microfilament motor activity. It is involved in the biological process described with: flight; muscle system process; myofibril assembly
TRINITY_DN3366_c0_g1_i2	7227.FBpp0099473	35	124.8	GluClalpha	Glutamate-gated chloride channel; Glutamate-gated chloride channel subunit. Glutamate binding triggers a rapidly reversible current, while the anti- helmintic drug ivermectin triggers a permanently open channel configuration
TRINITY_DN34675_c0_g1_i2	7227.FBpp0301615	55.3	360.1	CG32795	Uncharacterized protein, isoform d; Transmembrane protein 120 homolog; It is involved in the biological process described with: defense response to Gram-negative bacterium; positive regulation of innate immune response
TRINITY_DN36004_c0_g2_i2	7227.FBpp0081834	64.5	399.8	CG5214	2-oxoglutarate dehydrogenase E2 component (dihydrolipoamide succinyltransferase); GM01350p; Dihydrolipoyllysine-residue succinyltransferase activity. It is involved in the biological process described with: negative regulation of neuroblast proliferation; tricarboxylic acid cycle; cellular respiration
TRINITY_DN3830_c1_g1_i4	7227.FBpp0071061	27.7	215.7	mys	Myospheroid, isoform c; Integrin beta-PS; Integrin alpha-PS1/beta-PS is a receptor for laminin. Integrin alpha-PS2/beta-PS is a receptor for Tig, wb and Ten-m. Contributes to endodermal integrity and adhesion between the midgut epithelium and the surrounding visceral muscle. Essential for migration of the primordial midgut cells and for maintaining, but not establishing, cell polarity in the midg…
TRINITY_DN41087_c0_g1_i7	7227.FBpp0083611	62	626.7	PyK	Pyruvate kinase; Potassium ion binding; magnesium ion binding; pyruvate kinase activity. It is involved in the biological process described with: glycolytic process; myoblast fusion; somatic muscle development; phosphorylation
TRINITY_DN41087_c0_g1_i8	7227.FBpp0083611	62	625.2	PyK	Pyruvate kinase; Potassium ion binding; magnesium ion binding; pyruvate kinase activity. It is involved in the biological process described with: glycolytic process; myoblast fusion; somatic muscle development; phosphorylation
TRINITY_DN44_c0_g1_i1	7227.FBpp0304650	43.8	115.2	UK114	2-iminobutanoate/2-iminopropanoate deaminase; RutC family protein UK114; Molecular chaperone. Seems to fulfill an ATP- independent, HSP70-like function in protein folding. May protect essential factors of cell proliferation during heat shock. No role in calpain activation
TRINITY_DN4527_c0_g1_i1	7227.FBpp0079072	34	200.3	CG5261	Midline uncoordinated, isoform B; Dihydrolipoyllysine-residue acetyltransferase activity. It is involved in the biological process described with: acetyl-CoA biosynthetic process from pyruvate
TRINITY_DN4746_c0_g1_i2	7227.FBpp0288710	29.3	190.7	Mitofilin	MICOS complex subunit Mic60; Component of the MICOS complex, a large protein complex of the mitochondrial inner membrane that plays crucial roles in the maintenance of crista junctions, inner membrane architecture, and formation of contact sites to the outer membrane (By similarity)
TRINITY_DN49_c3_g1_i1	7227.FBpp0304920	35.9	97.1	sls	Sallimus, isoform a; Key component in the assembly and functioning of adult and embryonic striated muscles and muscle tendons. By providing connections at the level of individual microfilaments, it contributes to the fine balance of forces between the two halves of the sarcomere. The size and extensibility of the cross-links are the main determinants of sarcomere extensibility properties of muscl…
TRINITY_DN5794_c0_g1_i6	7227.FBpp0084251	36.2	270.4	CG5116	Uncharacterized protein, isoform b; CG5116, isoform A; GTP binding
TRINITY_DN5986_c0_g1_i4	7227.FBpp0084948	67.9	338.2	Tpi	Triose phosphate isomerase, isoform b; Triose phosphate isomerase is a soluble metabolic protein dimer that functions in glycolysis catalyzing the isomerization between dihydroxyacetone phosphate and glyceraldehyde 3-phosphate, which is essential for efficient ATP production
TRINITY_DN60620_c0_g1_i1	7227.FBpp0077873	33.7	167.5	mTerf3	Transcription termination factor 3, mitochondrial; Binds promoter DNA and regulates initiation of transcription (By similarity). Regulator of mitochondrial ribosome biogenesis and translation that is essential for development. Required for normal mitochondrial transcription and translation. Required for assembly of mitochondrial respiratory complexes and normal mitochondrial function. Maintains 1…
TRINITY_DN6067_c0_g1_i1	7227.FBpp0077580	57.2	155.6	RFeSP	Ubiquinol-cytochrome c reductase iron-sulfur subunit; Component of the ubiquinol-cytochrome c reductase complex (complex III or cytochrome b-c1 complex), which is a respiratory chain that generates an electrochemical potential coupled to ATP synthesis
TRINITY_DN6095_c0_g1_i4	7227.FBpp0085489	70.1	417.9	SdhB	Succinate dehydrogenase [ubiquinone] iron-sulfur subunit, mitochondrial; Iron-sulfur protein (IP) subunit of succinate dehydrogenase (SDH) that is involved in complex II of the mitochondrial electron transport chain and is responsible for transferring electrons from succinate to ubiquinone (coenzyme Q)
TRINITY_DN62021_c0_g1_i2	7227.FBpp0074034	42.6	218	Nipsnap	Nipsnap, isoform f; Nipsnap; Belongs to the NipSnap family
TRINITY_DN6312_c0_g1_i4	7227.FBpp0084813	59.9	347.4	CG1907	SD09259p; Oxoglutarate:malate antiporter activity; transmembrane transporter activity. It is involved in the biological process described with: malate transport; alpha-ketoglutarate transport; mitochondrial transport; Belongs to the mitochondrial carrier (TC 2.A.29) family
TRINITY_DN6354_c0_g1_i6	7227.FBpp0084907	65.8	370.5	CG7610	ATP synthase subunit gamma, mitochondrial; Mitochondrial membrane ATP synthase (F(1)F(0) ATP synthase or Complex V) produces ATP from ADP in the presence of a proton gradient across the membrane which is generated by electron transport complexes of the respiratory chain. F-type ATPases consist of two structural domains, F(1) - containing the extramembraneous catalytic core, and F(0) - containing …
TRINITY_DN639_c1_g1_i2	7227.FBpp0082731	56.7	156.8	Bin1	Histone deacetylase complex subunit SAP18; Involved in the tethering of the SIN3 complex to core histone proteins. Interacts with bicoid (bcd) to repress transcription of bicoid target genes in the anterior tip of the embryo; a process known as retraction. Interacts with Trl and binds to Polycomb response elements at the bithorax complex. May contribute to the regulation of other homeotic gene ex…
TRINITY_DN6741_c1_g1_i2	7227.FBpp0289797	47.3	169.9	Arpc3A	Actin-related protein 2/3 complex, subunit 3a, isoform c; Actin-related protein 2/3 complex subunit 3; Functions as component of the Arp2/3 complex which is involved in regulation of actin polymerization and together with an activating nucleation-promoting factor (NPF) mediates the formation of branched actin networks
TRINITY_DN7031_c0_g1_i4	7227.FBpp0088988	68.8	802	Gdh	Glutamate dehydrogenase, mitochondrial; Glutamate dehydrogenase (NAD+) activity; identical protein binding; glutamate dehydrogenase [NAD(P)+] activity. It is involved in the biological process described with: aerobic respiration; glutamate catabolic process to 2-oxoglutarate; glutamate metabolic process; NADH oxidation; Belongs to the Glu/Leu/Phe/Val dehydrogenases family
TRINITY_DN7102_c0_g1_i1	7227.FBpp0085134	75.9	146.4	ATPsynC	ATP synthase, subunit C, isoform A; Hydrogen-exporting ATPase activity, phosphorylative mechanism. It is involved in the biological process described with: proton transport; ATP hydrolysis coupled proton transport; ATP synthesis coupled proton transport
TRINITY_DN71137_c0_g1_i6	7227.FBpp0076375	65.6	567	CG6638	RE62833p; Flavin adenine dinucleotide binding; isovaleryl-CoA dehydrogenase activity. It is involved in the biological process described with: oxidation-reduction process; leucine catabolic process
TRINITY_DN7350_c0_g1_i1	7227.FBpp0070853	28.1	67.8	Tsp5D	Tetraspanin 5d, isoform b; Tetraspanin 5D
TRINITY_DN737_c0_g1_i4	7227.FBpp0074017	83.3	292.4	Cyp1	Peptidyl-prolyl cis-trans isomerase; PPIases accelerate the folding of proteins. It catalyzes the cis-trans isomerization of proline imidic peptide bonds in oligopeptides; Belongs to the cyclophilin-type PPIase family. PPIase A subfamily
TRINITY_DN748_c0_g1_i2	7227.FBpp0291704	49.5	103.6	Sh3beta	SH3 domain-binding glutamic acid-rich protein homolog; Sh3beta
TRINITY_DN749_c0_g1_i1	7227.FBpp0300338	75.2	525.4	l(1)G0156	Probable isocitrate dehydrogenase [NAD] subunit alpha, mitochondrial; Magnesium ion binding; NAD binding; isocitrate dehydrogenase (NAD+) activity. It is involved in the biological process described with: tricarboxylic acid cycle
TRINITY_DN7934_c0_g1_i2	7227.FBpp0297155	52.3	110.2	Fkbp14	Peptidyl-prolyl cis-trans isomerase activity; FK506 binding; calcium ion binding. It is involved in the biological process described with: imaginal disc development; muscle cell cellular homeostasis; protein folding; imaginal disc-derived wing margin morphogenesis; inter-male aggressive behavior; peptidyl-proline modification; regulation of Notch signaling pathway; chaeta development
TRINITY_DN8735_c0_g1_i1	7227.FBpp0077572	75.2	676	Eno	Enolase; Phosphopyruvate hydratase activity; magnesium ion binding. It is involved in the biological process described with: glycolytic process; Belongs to the enolase family
TRINITY_DN8857_c0_g1_i1	7227.FBpp0112014	40	57.4	ND-B12	NADH dehydrogenase (Ubiquinone) B12 subunit, isoform A; NADH dehydrogenase activity. It is involved in the biological process described with: RNA import into nucleus; mitochondrial electron transport, NADH to ubiquinone
TRINITY_DN8908_c0_g1_i1	7227.FBpp0084585	26	65.1	CG5590	Uncharacterized protein; GH01709p; Oxidoreductase activity, acting on the CH-OH group of donors, NAD or NADP as acceptor. It is involved in the biological process described with: metabolic process
TRINITY_DN90318_c0_g1_i2	7227.FBpp0111905	46.5	238.8	CG9915	Uncharacterized protein, isoform b; CG9915, isoform B; DNA binding. It is involved in the biological process described with: transcription, DNA-templated
TRINITY_DN9198_c0_g2_i1	7227.FBpp0305832	70	664.8	ND-49	NADH dehydrogenase (ubiquinone) activity; NADH dehydrogenase activity; quinone binding; NAD binding. It is involved in the biological process described with: lateral inhibition; mitochondrial electron transport, NADH to ubiquinone; neuron projection morphogenesis; Belongs to the complex I 49 kDa subunit family
TRINITY_DN9786_c0_g1_i1	7227.FBpp0081856	34.5	65.9	CG6629	AT18465p; Succinate dehydrogenase activity. It is involved in the biological process described with: succinate metabolic process; mitochondrial electron transport, succinate to ubiquinone; tricarboxylic acid cycle
TRINITY_DN989_c0_g3_i3	7227.FBpp0085544	44.3	68.9	maf-S	Maf-S, isoform A; Sequence-specific DNA binding transcription factor activity; sequence-specific DNA binding; protein heterodimerization activity; protein homodimerization activity. It is involved in the biological process described with: transcription from RNA polymerase II promoter; autophagic cell death; positive regulation of transcription from RNA polymerase II promoter; head development; tr…

## Sheet: Infection Control (hom-inf)
Table S2: Annotation from STRING
Transcripts	stringId	identity %	bitscore	preferredName	annotation
TRINITY_DN102172_c0_g1_i1	7227.FBpp0305858	66.9	159.5	RpL26	Ribosomal protein L26, isoform A; Structural constituent of ribosome. It is involved in the biological process described with: mitotic spindle elongation; translation; mitotic spindle organization
TRINITY_DN118541_c0_g1_i1	7227.FBpp0070940	64.8	202.6	RpL17	60S ribosomal protein L17; Structural constituent of ribosome. It is involved in the biological process described with: mitotic spindle elongation; translation; centrosome duplication; mitotic spindle organization; Belongs to the universal ribosomal protein uL22 family
TRINITY_DN166243_c0_g1_i1	7227.FBpp0080641	58.4	136.7	RpS26	Small subunit ribosomal protein s26e; 40S ribosomal protein S26; Structural constituent of ribosome. It is involved in the biological process described with: translation
TRINITY_DN171766_c0_g1_i1	7227.FBpp0082521	54.9	103.2	Set	Template-activating factor i; Protein SET; Cyclin binding. It is involved in the biological process described with: nucleosome assembly
TRINITY_DN179136_c0_g1_i1	7227.FBpp0086971	51.9	76.6	Nacalpha	Nascent polypeptide associated complex protein alpha subunit, isoform d; Nascent polypeptide-associated complex subunit alpha; May promote appropriate targeting of ribosome-nascent polypeptide complexes (By similarity). Required for correct localization of the osk/oskar protein to the posterior pole during embryonic development. The osk protein directs the recruitment of molecules responsible for…
TRINITY_DN183465_c0_g1_i1	7227.FBpp0082987	60.2	146.7	SR3-9	14-3-3epsilon, isoform A; 14-3-3epsilon is an acidic protein that preferentially heterodimerizes with other members of the family but also can homodimerize. It functions in multiple signaling pathways, most prominently in the Ras/MAPK cascade. It is involved in embryonic hatching, germ cell migration, gonad formation, wing venation and eye development; Belongs to the 14-3-3 family
TRINITY_DN1932_c0_g1_i6	7227.FBpp0304876	43.1	109	CG17493	Uncharacterized protein, isoform B; Calcium ion binding
TRINITY_DN23433_c0_g3_i1	7227.FBpp0304260	76.8	469.2	F1	Eukaryotic translation elongation factor 1 alpha 1, isoform d; Elongation factor 1-alpha 1; This protein promotes the GTP-dependent binding of aminoacyl-tRNA to the A-site of ribosomes during protein biosynthesis
TRINITY_DN236206_c0_g1_i1	7227.FBpp0306039	67.3	152.1	RpL10	60S ribosomal protein L10; Structural constituent of ribosome. It is involved in the biological process described with: mitotic spindle elongation; centrosome organization; translation; centrosome duplication; mitotic spindle organization
TRINITY_DN281496_c0_g1_i1	7227.FBpp0085915	59	108.2	pAbp	Polyadenylate-binding protein; Binds the poly(A) tail of mRNA; Belongs to the polyadenylate-binding protein type-1 family
TRINITY_DN282318_c0_g1_i1	7227.FBpp0077142	70.3	146.4	RpL27A	60S ribosomal protein L27a; Structural constituent of ribosome. It is involved in the biological process described with: mitotic spindle elongation; translation; centrosome duplication; mitotic spindle organization; Belongs to the universal ribosomal protein uL15 family
TRINITY_DN287394_c0_g1_i1	7227.FBpp0304265	67.2	80.5	RpLP1	Large subunit ribosomal protein lp1; 60S acidic ribosomal protein P1; Plays an important role in the elongation step of protein synthesis
TRINITY_DN3129_c0_g1_i1	7227.FBpp0076320	34.1	144.1	Prm	Paramyosin, isoform a; Paramyosin, long form; Paramyosin is a muscle protein found only in invertebrates. It dimerizes into a coiled-coil that occupies the interior of the thick filament. Its role is thought to be structural, although it can be phosphorylated and this is important for muscle function
TRINITY_DN32683_c0_g1_i1	7227.FBpp0100124	90.8	191	Act5C	Actin 5c, isoform d; Actin-5C; Actins are highly conserved proteins that are involved in various types of cell motility and are ubiquitously expressed in all eukaryotic cells
TRINITY_DN42289_c0_g1_i1	7227.FBpp0099686	75	154.5	RpS8	40S ribosomal protein S8; Structural constituent of ribosome. It is involved in the biological process described with: translational elongation; translation; neurogenesis; maturation of SSU-rRNA from tricistronic rRNA transcript (SSU-rRNA, 5.8S rRNA, LSU-rRNA); Belongs to the eukaryotic ribosomal protein eS8 family
TRINITY_DN4913_c0_g1_i4	7227.FBpp0074298	48	90.1	wupA	Wings up a, isoform g; Troponin I; Troponin I is the ATPase inhibitory subunit of troponin in the thin filament regulatory complex. Involved in the development and maintenance of muscle and nervous system. May also be involved in the cytoskeletal apparatus
TRINITY_DN4913_c0_g1_i9	7227.FBpp0074298	48	90.1	wupA	Wings up a, isoform g; Troponin I; Troponin I is the ATPase inhibitory subunit of troponin in the thin filament regulatory complex. Involved in the development and maintenance of muscle and nervous system. May also be involved in the cytoskeletal apparatus
TRINITY_DN5351_c0_g1_i2	7227.FBpp0077066	69.8	304.3	CG32500	annotation not available
TRINITY_DN7602_c0_g1_i3	7227.FBpp0292332	32.5	84.7	CG15528	Atypical dual specificity phosphatase; IP21249p; MAP kinase tyrosine/serine/threonine phosphatase activity; protein tyrosine/serine/threonine phosphatase activity; protein tyrosine phosphatase activity. It is involved in the biological process described with: inactivation of MAPK activity; protein dephosphorylation
TRINITY_DN7946_c0_g1_i13	7227.FBpp0305507	31.8	189.5	dnc	cAMP-specific 3',5'-cyclic phosphodiesterase, isoform I; Hydrolyzes the second messenger cAMP, which is a key regulator of many important physiological processes (By similarity). Vital for female fertility. Required for learning/memory; Belongs to the cyclic nucleotide phosphodiesterase family. PDE4 subfamily
TRINITY_DN84788_c1_g1_i1	7227.FBpp0081153	96.3	228.4	tubA84B	Tubulin alpha-1 chain; Tubulin is the major constituent of microtubules. It binds two moles of GTP, one at an exchangeable site on the beta chain and one at a non-exchangeable site on the alpha chain

## Sheet: Infection Control (het-inf)
Table S2: Annotation from STRING
Transcripts	stringId	identity %	bitscore	preferredName	annotation
TRINITY_DN10204_c0_g2_i1	7227.FBpp0088646	49.8	322.4	MESK2	Misexpression suppressor of KSR 2, isoform I; It is involved in the biological process described with: positive regulation of Ras protein signal transduction
TRINITY_DN102172_c0_g1_i1	7227.FBpp0305858	66.9	159.5	RpL26	Ribosomal protein L26, isoform A; Structural constituent of ribosome. It is involved in the biological process described with: mitotic spindle elongation; translation; mitotic spindle organization
TRINITY_DN10442_c0_g1_i1	7227.FBpp0099728	36.3	62.4	fabp	Fatty acid-binding protein 3, muscle and heart; Transporter activity; fatty acid binding. It is involved in the biological process described with: transport; long-term memory; Belongs to the calycin superfamily. Fatty-acid binding protein (FABP) family
TRINITY_DN118541_c0_g1_i1	7227.FBpp0070940	64.8	202.6	RpL17	60S ribosomal protein L17; Structural constituent of ribosome. It is involved in the biological process described with: mitotic spindle elongation; translation; centrosome duplication; mitotic spindle organization; Belongs to the universal ribosomal protein uL22 family
TRINITY_DN1317_c0_g1_i2	7227.FBpp0072000	48.4	80.9	CG5532	annotation not available
TRINITY_DN1608_c0_g1_i19	7227.FBpp0099728	42.1	89.7	fabp	Fatty acid-binding protein 3, muscle and heart; Transporter activity; fatty acid binding. It is involved in the biological process described with: transport; long-term memory; Belongs to the calycin superfamily. Fatty-acid binding protein (FABP) family
TRINITY_DN1608_c0_g1_i7	7227.FBpp0099728	40.9	89	fabp	Fatty acid-binding protein 3, muscle and heart; Transporter activity; fatty acid binding. It is involved in the biological process described with: transport; long-term memory; Belongs to the calycin superfamily. Fatty-acid binding protein (FABP) family
TRINITY_DN166243_c0_g1_i1	7227.FBpp0080641	58.4	136.7	RpS26	Small subunit ribosomal protein s26e; 40S ribosomal protein S26; Structural constituent of ribosome. It is involved in the biological process described with: translation
TRINITY_DN16982_c0_g1_i1	7227.FBpp0074597	56.1	200.7	CG6951	Probable deoxycytidylate deaminase; Supplies the nucleotide substrate for thymidylate synthetase
TRINITY_DN171766_c0_g1_i1	7227.FBpp0082521	54.9	103.2	Set	Template-activating factor i; Protein SET; Cyclin binding. It is involved in the biological process described with: nucleosome assembly
TRINITY_DN179136_c0_g1_i1	7227.FBpp0086971	51.9	76.6	Nacalpha	Nascent polypeptide associated complex protein alpha subunit, isoform d; Nascent polypeptide-associated complex subunit alpha; May promote appropriate targeting of ribosome-nascent polypeptide complexes (By similarity). Required for correct localization of the osk/oskar protein to the posterior pole during embryonic development. The osk protein directs the recruitment of molecules responsible for…
TRINITY_DN183465_c0_g1_i1	7227.FBpp0082987	60.2	146.7	SR3-9	14-3-3epsilon, isoform A; 14-3-3epsilon is an acidic protein that preferentially heterodimerizes with other members of the family but also can homodimerize. It functions in multiple signaling pathways, most prominently in the Ras/MAPK cascade. It is involved in embryonic hatching, germ cell migration, gonad formation, wing venation and eye development; Belongs to the 14-3-3 family
TRINITY_DN2043_c0_g1_i1	7227.FBpp0085404	33.7	251.5	CG30438	UDP-glucuronosyltransferase; Transferase activity, transferring hexosyl groups. It is involved in the biological process described with: metabolic process; Belongs to the UDP-glycosyltransferase family
TRINITY_DN23433_c0_g3_i1	7227.FBpp0304260	76.8	469.2	F1	Eukaryotic translation elongation factor 1 alpha 1, isoform d; Elongation factor 1-alpha 1; This protein promotes the GTP-dependent binding of aminoacyl-tRNA to the A-site of ribosomes during protein biosynthesis
TRINITY_DN236206_c0_g1_i1	7227.FBpp0306039	67.3	152.1	RpL10	60S ribosomal protein L10; Structural constituent of ribosome. It is involved in the biological process described with: mitotic spindle elongation; centrosome organization; translation; centrosome duplication; mitotic spindle organization
TRINITY_DN2601_c0_g1_i1	7227.FBpp0303248	68.6	459.1	Flo2	Flotillin 2, isoform k; Flotillin-2; May play a role in axon growth and regeneration. May be involved in epidermal cell adhesion and epidermal structure and function; Belongs to the band 7/mec-2 family. Flotillin subfamily
TRINITY_DN2791_c0_g2_i1	7227.FBpp0289797	65.4	255.4	Arpc3A	Actin-related protein 2/3 complex, subunit 3a, isoform c; Actin-related protein 2/3 complex subunit 3; Functions as component of the Arp2/3 complex which is involved in regulation of actin polymerization and together with an activating nucleation-promoting factor (NPF) mediates the formation of branched actin networks
TRINITY_DN2801_c0_g1_i1	7227.FBpp0077627	36.9	219.2	IntS14	Integrator complex subunit 14; Component of the Integrator complex, a complex involved in the transcription of small nuclear RNAs (snRNA) and their 3'- box-dependent processing. Involved in the 3'-end processing of the U7 snRNA, and also the spliceosomal snRNAs U1 and U5
TRINITY_DN281496_c0_g1_i1	7227.FBpp0085915	59	108.2	pAbp	Polyadenylate-binding protein; Binds the poly(A) tail of mRNA; Belongs to the polyadenylate-binding protein type-1 family
TRINITY_DN282318_c0_g1_i1	7227.FBpp0077142	70.3	146.4	RpL27A	60S ribosomal protein L27a; Structural constituent of ribosome. It is involved in the biological process described with: mitotic spindle elongation; translation; centrosome duplication; mitotic spindle organization; Belongs to the universal ribosomal protein uL15 family
TRINITY_DN287394_c0_g1_i1	7227.FBpp0304265	67.2	80.5	RpLP1	Large subunit ribosomal protein lp1; 60S acidic ribosomal protein P1; Plays an important role in the elongation step of protein synthesis
TRINITY_DN32683_c0_g1_i1	7227.FBpp0100124	90.8	191	Act5C	Actin 5c, isoform d; Actin-5C; Actins are highly conserved proteins that are involved in various types of cell motility and are ubiquitously expressed in all eukaryotic cells
TRINITY_DN42289_c0_g1_i1	7227.FBpp0099686	75	154.5	RpS8	40S ribosomal protein S8; Structural constituent of ribosome. It is involved in the biological process described with: translational elongation; translation; neurogenesis; maturation of SSU-rRNA from tricistronic rRNA transcript (SSU-rRNA, 5.8S rRNA, LSU-rRNA); Belongs to the eukaryotic ribosomal protein eS8 family
TRINITY_DN515_c0_g1_i12	7227.FBpp0070653	61.7	401.7	Pp2C1	Protein serine/threonine phosphatase activity; oxidoreductase activity. It is involved in the biological process described with: oxidation-reduction process; protein dephosphorylation
TRINITY_DN6588_c0_g1_i5	7227.FBpp0085336	35.8	192.6	bin3	7SK snRNA methylphosphate capping enzyme; Probable RNA methyltransferase bin3; S-adenosyl-L-methionine-dependent methyltransferase that adds a methylphosphate cap at the 5'-end of 7SK snRNA, leading to stabilize it (Probable). Required for dorso-ventral patterning in oogenesis and for anterior-posterior pattern formation during embryogenesis, possibly by binding and stabilizing 7SK RNA, thereby p…
TRINITY_DN7602_c0_g1_i3	7227.FBpp0292332	32.5	84.7	CG15528	Atypical dual specificity phosphatase; IP21249p; MAP kinase tyrosine/serine/threonine phosphatase activity; protein tyrosine/serine/threonine phosphatase activity; protein tyrosine phosphatase activity. It is involved in the biological process described with: inactivation of MAPK activity; protein dephosphorylation
TRINITY_DN7942_c0_g1_i1	7227.FBpp0071221	46	167.9	HP1b	Heterochromatin protein 1b, isoform A; Chromatin binding. It is involved in the biological process described with: positive regulation of transcription from RNA polymerase II promoter; negative regulation of heterochromatin assembly; negative regulation of transcription from RNA polymerase II promoter
TRINITY_DN84788_c1_g1_i1	7227.FBpp0081153	96.3	228.4	tubA84B	Tubulin alpha-1 chain; Tubulin is the major constituent of microtubules. It binds two moles of GTP, one at an exchangeable site on the beta chain and one at a non-exchangeable site on the alpha chain
TRINITY_DN9368_c1_g1_i1	7227.FBpp0079871	29.1	113.2	Ada1-2	Transcriptional adaptor 1-2; Transcription coactivator activity. It is involved in the biological process described with: transcription from RNA polymerase II promoter; histone acetylation
TRINITY_DN9856_c0_g1_i1	7227.FBpp0078402	65.1	165.6	CG2931	Uncharacterized protein; RE50009p; mRNA binding; nucleotide binding; nucleic acid binding. It is involved in the biological process described with: mRNA splicing, via spliceosome; neurogenesis
