# Supplementary material for: Disentangling specific and unspecific components of innate immune memory in a copepod–tapeworm system
Source: Front Immunol. 2024 Jan 29;15:1307477. doi: 10.3389/fimmu.2024.1307477 (PMC10859752; doi:10.3389/fimmu.2024.1307477)
Supplement: Supplementary file 5 [file Table_5.xlsx]

## Sheet: Protein Class
Table S5: The list of gDTU in protein classes.
Protein class	Gene symbol	Gene name (Orthology)	Parasite family
			7	8	17	18
RNA metabolism protein (PC00031)	cu	Nocturnin	X
	Caper	Caper			X
	pAbp	Polyadenylate-binding protein		X
	FRG1	Protein FRG1 homolog	X
	tra2	Transformer-2 sex-determining protein				X
	Ref1	LD24793p		X
	dnd	Dead end protein 1	X
Calcium-binding protein (PC00060)	TpnC41C	Troponin C	X
Chaperone (PC00072)	Hsp67Ba	Heat shock protein 67B1		X
	Hsc70-4	Heat shock 70 kDa protein cognate 4			X	X
	Hsc70-3	Endoplasmic reticulum chaperone BiP				X
	Hsp83	Heat shock protein 83		X	X
	CG5001	DNAJ homolog subfamily B member 5	X
	CCT2	CCT-beta	X
Cytoskeletal protein (PC00085)	Act57B	Actin-57B			X	X
	up	Troponin T, skeletal muscle				X
	tubA84B	Tubulin alpha-1 chain			X
	Mhc	Myosin heavy chain, muscle	X	X
	Mlc2	Myosin regulatory light chain 2	X
	Act5C	Actin-5C		X	X
Gene-specific transcriptional regulator (PC00264)	CG7839	DNA-binding transcription factor			X
Intercellular signal molecule (PC00207)	CG4928	UNC93-like protein		X
	Ephrin	Ephrin				X
Membrane traffic protein (PC00150)	nSyb	Neuronal synaptobrevin				X
Metabolite interconversion enzyme (PC00262)	Nox	NADPH oxidase, isoform C				X
	Gfat1	Glutamine--fructose-6-phosphate transaminase (isomerizing)		X
	Lip4	Lipase 4, isoform C	X
	fbl	Fumble	X
	Argk	Arginine kinase	X	X
	Ect3	Beta-galactosidase		X
	Fpgs	Folylpolyglutamate synthase			X
	Pxd	Peroxidase		X	X	X
	Aldh7A1	Aldehyde dehydrogenase (NAD(+))	X
Protein modifying enzyme (PC00260)	Tace	ADAM 17-like protease		X
	mei-P26	Meiotic P26				X
	Hydr2	Abhydrolase domain-containing protein 2				X
	goe	Protein gone early			X
	CG4847	RH39096p				X
Protein-binding activity modulator (PC00095)	RhoGAP19D	Rho GTPase activating protein at 19D			X
	Gbeta5	Guanine nucleotide-binding protein subunit beta-5				X
	TMS1	TMS1, isoform F		X
Scaffold/adaptor protein (PC00226)	Tsp29Fa	Tetraspanin			X
	Sap-r	Saposin-related protein	X
Storage protein (PC00210)	Apoltp	Apolipoprotein lipid transfer particle				X
	Fer3HCH	Ferritin	X
Transfer/carrier protein (PC00219)	Ant2	ADP/ATP translocase			X
	Mocs2	Molybdopterin synthase sulfur carrier subunit				X
Translational protein (PC00263)	RpS8	40S ribosomal protein S8				X
	RpS27A	Ubiquitin-40S ribosomal protein S27a			X
	RpL27A	60S ribosomal protein L27a				X
	F1	Elongation factor 1-alpha 1			X
Transmembrane signal receptor (PC00197)	sls	Titin				X
Transporter (PC00227)	Irk1	Inward rectifier potassium channel 2				X
	Pkd2	Polycystin-2				X
	ATPsynbeta	ATP synthase subunit beta, mitochondrial			X	X
	Fatp2	Very long-chain acyl-CoA synthetase		X
	CG11655	RH04535p			X
	ATPsyngamma	ATP synthase subunit gamma, mitochondrial		X
Unclassified	CG18585	Uncharacterized protein	X
	Tob	Tob
	CG10175	Uncharacterized protein
	CG10960	Uncharacterized protein
	Msp300	Muscle-specific protein
	CG12012	annotation not available
	Ef1gamma	Eukaryotic translation elongation factor 1 gamma
	Faa	Fumarylacetoacetase activity
	Hrb98DE	Heterogeneous nuclear ribonucleoprotein at 98de
	Seipin	Seipin
	CG3568	annotation not available
	CG43658	Uncharacterized protein				X
	CG31708	Dpr-interacting protein zeta				X
